# Supplementary material for: Differential expression of starch and sucrose metabolic genes linked to varying biomass yield in Miscanthus hybrids
Source: Biotechnol Biofuels. 2021 Apr 19;14:98. doi: 10.1186/s13068-021-01948-4 (PMC8056674; doi:10.1186/s13068-021-01948-4)
Supplement: Supplementary file 6 — Additional file 6: Table S1. Individual trait scores and Person correlation between traits. Table S2. Traits significantly different (T-test) between the sequenced samples. Table S3. Normalised counts, expression fold-change and P-values for all the genes in roots, stem and leaf tissue between groups of hybrids. Table S4. Normalised counts, expression fold-change and P-values for all the genes in roots, stem and leaf tissue between hybrids and parents. Table S5. Functional annotation, GO and enzyme codes for all the genes in the reference genome. Table S6. Enriched GO terms among DEG between groups of hybrids. Table S7. Enriched GO terms among DEG between hybrids and parents. Table S8. Detailed functional annotation of 88 DEG within the enriched “carbohydrate metabolism” GO term. Table S9. Detailed functional annotation of 29 DEG within the enriched “generation of precursor metabolites and energy” GO term. Table S10. Detailed functional annotation of 72 DEG within the enriched “response to stress” GO term. Table S11. Detailed functional annotation of 31 DEG within the enriched “secondary metabolism” GO term. Table S12. Transcription factor and target genes contained in each regulon in the TRN. Table S13. Enrichment analysis of differential expression genes for each regulon in the TRN. Table S14. Enrichment analysis of GO terms in each regulon for the TRN. Table S15. Annotation of the twenty-eight regulons were enriched with the “carbohydrate metabolism”, “generation of precursor metabolites and energy”, or “secondary metabolism” GO terms; and were also enriched in DEGs, or where the TF was DE. Table S16. Annotation of the target genes in the twenty-eight highlighted regulons. [file 13068_2021_1948_MOESM6_ESM.xlsx]

## Sheet: S1 traits scores
PEARSON R (FAMILY)	Stem number 2014	growth rate 2014	Can_ht 2013	Canopy height 2014	2013 yield	Yield 2014	2015 Yield	Glc	Fru	Hexose	Suc	Starch	Total NSC	Suc/Sta	Glc/Fru	Starch/Fru	Suc/Fru	Starch/Glc	Suc/Glc	Flowering 2011	Flowerin 2012	Flowering 2013			AVERAGES	NEW				Averaged from data reported in Suppl. Table S6 in Maddison et al 2017.
Stem number 2014	1	-0.212159	0.489684	0.40468	0.587895	0.631376	0.636085	0.139146	0.30626	0.216402	0.00277422	-0.454987	-0.401432	0.373433	-0.244613	-0.447112	-0.318485	-0.379856	-0.123793	0.0942526	0.160145	0.0741538			Genotype	Stem number 2014	Flowering 2011	Flowering 2012	Flowering 2013	growth rate 2014	Can_ht 2013	Canopy height 2014	2013 yield	Yield 2014	2015 Yield	Glc	Fru	Hexose	Suc	Starch	Total carb	Suc/Sta	Glc/Fru	Starch/Fru	Suc/Fru	Starch/Glc	Suc/Glc
growth rate 2014		1	0.0223567	0.272249	-0.0702524	-0.0184622	0.0469714	0.199328	0.252638	0.236825	0.167335	-0.107909	0.00122366	0.23185	-0.1253	-0.169946	-0.100307	-0.101248	0.031791	0.195263	0.179358	0.141366			M. sacch 297	NA	0	0	0	NA	NA	NA	NA	424.812	NA	11.523	8.12726	19.6503	32.5741	48.0615	100.286	1.02947	1.41793	9.06817	5.20758	6.42957	3.69088
Can_ht 2013			1	0.759188	0.854094	0.841039	0.797901	-0.00370933	0.443403	0.171796	0.120504	-0.416161	-0.346092	0.42408	-0.57395	-0.452971	-0.314143	-0.303608	0.0241747	0.352757	0.414986	0.145407			M. sinen 102	NA	0	0	0	NA	NA	NA	NA	527.668	NA	15.3689	9.05507	24.4239	28.2056	32.6994	85.329	1.2248	1.70897	5.99306	4.03423	4.19111	2.70451
Canopy height 2014				1	0.576099	0.734896	0.774409	0.16497	0.606927	0.352441	0.313895	-0.525883	-0.357174	0.561377	-0.644542	-0.629311	-0.343299	-0.432536	0.0699124	0.534538	0.594293	0.0718544			#112	15.3333	0	0	0	0.873016	30	85	39.8841	173.078	429.357	18.377	9.40082	27.7779	33.7072	83.1249	144.61	0.413689	1.97364	9.00509	3.68965	4.55253	1.86238
2013 yield					1	0.917454	0.832476	0.0420505	0.409945	0.190202	-0.04492	-0.404956	-0.369626	0.406376	-0.443066	-0.415387	-0.394437	-0.333799	-0.128418	0.261301	0.259711	0.0904851			#120	23.3333	0	283.667	0	0.396825	53.3333	103.333	188.607	536.463	813.364	19.9542	10.5414	30.4956	28.1263	42.0896	100.711	0.769663	1.90582	4.5137	2.73358	2.32471	1.42949
Yield 2014						1	0.95073	0.0463884	0.503201	0.229864	-0.000489337	-0.52736	-0.472474	0.500814	-0.571239	-0.530686	-0.438296	-0.415403	-0.0926194	0.376525	0.387378	0.145732			#18	23.6667	241.333	245.667	0	0.0793651	60	131.667	306.285	1396.15	1846.47	16.9457	10.4971	27.4428	21.2255	37.7292	86.3976	0.582258	1.62163	3.59114	2.03324	2.21497	1.25388
2015 Yield							1	0.1047	0.534979	0.282579	0.0841389	-0.573678	-0.483473	0.56002	-0.571215	-0.588209	-0.414367	-0.448724	-0.0421821	0.350806	0.363812	0.0990217			#90	15.3333	0	0	0	0.47619	36.6667	103.333	78.2414	272.758	862.433	27.2488	11.8638	39.1126	31.1638	64.6302	134.907	0.508013	2.293	5.84661	2.67643	2.56411	1.16653
Glc								1	0.681457	0.957696	0.194328	-0.431186	-0.107965	0.409099	0.292677	-0.552279	-0.53476	-0.641832	-0.513235	0.212748	0.19965	0.173724			#1	25.6667	0	0	0	0.31746	75	131.667	258.431	1110.72	1905.28	16.6001	10.0692	26.6693	29.759	33.3866	89.8149	0.906882	1.65224	3.31524	2.96969	2.03561	1.78349
Fru									1	0.863243	0.249947	-0.549464	-0.244016	0.517166	-0.474433	-0.736397	-0.74382	-0.649018	-0.347923	0.358489	0.381914	0.0973781			#10	17	251.333	261	0	0.634921	71.6667	143.333	336.449	1302.23	2000.44	23.0189	12.9907	36.0095	29.7379	26.3064	92.0538	1.13273	1.77064	2.02448	2.29245	1.14594	1.2886
Hexose										1	0.232319	-0.513463	-0.170419	0.485529	0.0153129	-0.670491	-0.661326	-0.6979	-0.490806	0.283325	0.282889	0.15809			#100	12.5	221	229.5	0	0.595238	70	130	85.7962	442.495	635.427	14.213	10.4828	24.6958	24.8585	31.4427	80.997	0.788701	1.35554	3.00404	2.37551	2.2226	1.75822
Suc											1	0.156089	0.474911	0.121711	-0.122482	-0.0566338	0.349667	-0.00662488	0.256894	0.133566	0.138667	-0.139081			#101	22.6667	272	283.667	235.333	0.555556	86.6667	153.333	441.208	1532	2223.98	18.3205	12.1956	30.516	22.7688	31.0568	84.3416	0.741035	1.49917	2.56821	1.86359	1.72861	1.24685
Starch												1	0.910712	-0.855924	0.231399	0.888488	0.602526	0.808669	0.237713	-0.202688	-0.25538	-0.0560453			#102	18	243.333	256.333	235.333	0.47619	53.3333	136.667	134.107	713.422	1244.82	25.4118	12.594	38.0058	27.6877	29.2093	94.9028	0.973377	2.00751	2.35573	2.2119	1.18229	1.10717
Total NSC													1	-0.703124	0.212046	0.697082	0.505942	0.619212	0.159887	-0.0815656	-0.127521	-0.0429072			#103	30	270	265.5	235.333	0.952381	72.5	160	399.019	1704.04	2261.69	22.7368	14.3625	37.0992	30.34	48.3077	115.747	0.644389	1.58341	3.36918	2.11093	2.12311	1.33502
Suc/Sta														1	-0.209951	-0.726554	-0.382285	-0.664491	-0.130873	0.138485	0.156203	-0.0454155			#104	16.3333	258.667	252	219	0.555556	73.3333	168.333	311.769	1476.29	2339.68	12.2636	8.06147	20.3251	29.9345	25.8347	76.0943	1.28152	1.5509	3.15532	3.8503	2.10829	2.43487
Glc/Fru															1	0.349895	0.302237	0.0657585	-0.260707	-0.229875	-0.283029	0.117388			#105	17.3333	259	256.333	219	0.555556	68.3333	168.333	134.181	906.548	1765.93	18.1135	11.5398	29.6532	29.0533	40.5346	99.2411	0.717141	1.56709	3.528	2.52091	2.27056	1.60568
Starch/Fru																1	0.724365	0.906933	0.337969	-0.33587	-0.403018	-0.0631076			#108	28	254	252	219	0.31746	68.3333	140	316.013	1102.99	1563.19	23.9362	11.9274	35.8636	26.9777	27.2781	90.1194	1.01408	2.01265	2.31594	2.28063	1.1366	1.13094
Suc/Fru																	1	0.753283	0.703042	-0.277836	-0.305154	-0.197704			#109	21.3333	0	279	247	0.714286	78.3333	145	203.065	1068.95	1795.64	17.4085	10.7182	28.1267	28.744	40.3688	97.2395	0.730399	1.6357	3.77292	2.67393	2.31242	1.68923
Starch/Glc																		1	0.651667	-0.264839	-0.317788	-0.0889132			#11	20.3333	252	261.4	247	0.47619	74	142	246.092	1003.39	1752.26	22.1121	11.4755	33.5876	30.0321	27.9306	91.5503	1.11398	2.08474	2.5589	2.81737	1.31106	1.37678
Suc/Glc																			1	-0.118897	-0.112584	-0.160633			#110	23	258.667	252.333	247	0.555556	81.6667	138.333	348.621	1326.25	1957.45	25.6495	14.2633	39.9128	37.7982	38.5194	116.23	0.98247	1.78385	2.84461	2.67927	1.60806	1.50635
Flowering 2011																				1	0.889847	0.388468			#113	14.3333	241	233	228.333	0.714286	57.5	140	210.975	948.737	1738.19	24.356	12.4567	36.8128	31.2369	40.6174	108.667	0.783196	1.95912	3.2982	2.52936	1.66417	1.28064
Flowerin 2012																					1	0.36287			#114	15	0	0	228.333	0.0793651	33.3333	43.3333	23.381	62.1116	71.6329	11.6399	4.43081	16.0708	21.6459	100.006	137.723	0.223453	2.54079	23.4819	4.92686	10.7738	2.1209
Flowering 2013																						1			#115	17	247	248	228.333	0.952381	48.3333	126.667	111.653	559.361	859.092	23.725	13.645	37.37	31.4373	33.7058	102.513	1.03366	1.74148	2.45717	2.30166	1.43386	1.32853
OBSERVATIONS	103	103	103	103	103	103	103	103	103	103	103	103	103	103	103	103	103	103	103	91	92	110			#116	25.3333	0	0	236.5	0.31746	65	108.333	330.933	862.09	1129.28	21.3547	8.54886	29.9035	21.0932	29.9487	80.9454	0.718674	2.51796	3.51997	2.48418	1.43145	0.991578
																									#117	26.5	238	248	236.5	0.47619	57.5	132.5	217.863	935.47	1585.38	22.4473	12.5554	35.0027	30.357	46.5468	111.906	0.655051	1.78393	3.70008	2.41546	2.0762	1.36061
																									#118	14.5	0	0	236.5	0.595238	40	87.5	63.8102	205.671	429.992	21.2902	10.2743	31.5644	21.7907	54.5863	107.941	0.410487	2.06773	5.34468	2.12557	2.64707	1.04127
																									#119	28	244	252	226	1.03175	73.3333	160	314.205	1545.74	2485.85	18.7509	11.3586	30.1095	25.2698	20.6852	76.0646	1.23046	1.65012	1.81723	2.22266	1.10495	1.3512
																									#12	23.6667	241.333	252.333	226	0.238095	66.6667	138.333	300.338	1097.93	1373.39	13.1684	7.7867	20.9551	26.6253	86.8189	134.399	0.317967	1.68707	11.7242	3.49163	7.04548	2.07244
P-VALUE R (FAMILY)	Stem number 2014	growth rate 2014	Can_ht 2013	Canopy height 2014	2013 yield	Yield 2014	2015 Yield	Glc	Fru	Hexose	Suc	Starch	Total NSC	Suc/Sta	Glc/Fru	Starch/Fru	Suc/Fru	Starch/Glc	Suc/Glc	Flowering 2011	Flowerin 2012	Flowering 2013			#14	21.6667	270	267	226	1.03175	51.6667	148.333	206.329	898.832	1676.86	32.5137	12.628	45.1417	26.4498	26.9573	98.5488	1.01084	2.57072	2.16914	2.10855	0.852263	0.820423
Stem number 2014		0.0331763	2.02576e-07	2.70024e-05	1.02207e-10	1.45809e-12	8.83621e-13	0.165211	0.00184086	0.029738	0.978034	1.75202e-06	3.17515e-05	0.000119887	0.0136897	2.76825e-06	0.00117098	8.93256e-05	0.217436	0.187092	0.0636399	0.220677			#15	18	234.5	254	214	0.595238	70	142.5	183.964	1010.3	1962.45	21.684	12.3003	33.9843	36.504	44.8385	115.327	0.812109	1.75402	3.68822	2.95965	2.11539	1.68877
growth rate 2014			0.824382	0.00588281	0.485113	0.854603	0.640902	0.0456747	0.0108075	0.017104	0.0944102	0.282774	0.99031	0.0196511	0.211849	0.0893082	0.318257	0.313715	0.752307	0.0318097	0.0435661	0.0703582			#16	13.3333	239.333	245.667	214	0.396825	61.6667	120	172.991	675.512	878.294	20.5457	12.2702	32.8158	22.6305	50.2858	105.732	0.453261	1.67025	4.19391	1.8706	2.52809	1.1261
Can_ht 2013				3.59386e-20	7.31362e-30	3.63873e-28	1.71799e-23	0.970633	3.42038e-06	0.0858263	0.230002	1.5024e-05	0.000392464	9.90037e-06	3.50867e-10	1.97178e-06	0.00137809	0.00202565	0.810359	0.000302325	1.95225e-05	0.0647986			#17	15.3333	279.667	264	214	0.793651	60	143.333	94.3145	702.122	1359.12	19.1823	11.065	30.2473	32.983	59.5526	122.783	0.554313	1.73927	5.58155	3.05046	3.20192	1.75839
Canopy height 2014					2.91231e-10	2.16932e-18	2.132e-21	0.0992274	1.72205e-11	0.000300805	0.00139087	1.62989e-08	0.000245808	1.01633e-09	3.51691e-13	1.81129e-12	0.0004404	6.26832e-06	0.487234	2.41359e-08	2.11563e-10	0.227842			#19	21.3333	253	262.667	226	0.396825	55	113.333	186.86	685.237	1038.82	22.5852	9.10974	31.6949	24.7565	47.9689	104.42	0.516694	2.47972	5.28446	2.7019	2.13358	1.08943
2013 yield						2.0463e-41	3.91736e-27	0.676293	2.06916e-05	0.0567614	0.655563	2.66317e-05	0.000142321	2.47963e-05	3.48638e-06	1.56404e-05	4.47537e-05	0.000646608	0.200605	0.0061778	0.00620865	0.173582			#2	16.6667	253.333	272.333	226	0.634921	60	128.333	160.695	747.8	1093.31	16.1421	9.11175	25.2539	25.7685	48.3964	99.4188	0.546869	1.78154	5.29501	2.8633	3.00689	1.59969
Yield 2014							3.73302e-52	0.645055	8.17883e-08	0.0207553	0.996125	1.46134e-08	6.08425e-07	9.62708e-08	4.42988e-10	1.14057e-08	4.5588e-06	1.56275e-05	0.356941	0.0001173	6.8125e-05	0.0643671			#20	17			226	0.47619	45	95	66.2143	337.665	681.06	16.3716	7.67051	24.0421	22.4599	52.8335	99.3356	0.425107	2.13436	6.88787	2.92808	3.22714	1.37188
2015 Yield								0.297416	8.2512e-09	0.00419477	0.402848	3.59202e-10	3.03384e-07	1.13692e-09	4.43879e-10	9.93452e-11	1.6489e-05	2.52322e-06	0.675337	0.000325715	0.000182043	0.151689			#22	20.6667	241.333	247.667	237.667	0.555556	75	138.333	393.815	1415.12	1972.23	20.5425	13.8144	34.357	26.9291	36.8473	98.1333	0.735589	1.48388	2.77419	2.01229	1.88933	1.3614
Glc									4.39591e-15	2.33635e-55	0.0515028	6.74842e-06	0.282521	2.1603e-05	0.00297727	2.13521e-09	8.3896e-09	4.73954e-13	4.06532e-08	0.0214503	0.0281925	0.0347581			#23	23.3333	258.667	258.667	237.667	0.555556	70	148.333	298.463	1104.66	1707.74	17.2715	10.7118	27.9833	32.8806	52.53	113.394	0.631864	1.61103	4.88165	3.05868	3.01555	1.89305
Fru										3.74314e-31	0.0117083	2.67443e-09	0.0139284	3.07219e-08	5.38452e-07	1.7061e-18	5.07555e-19	2.13447e-13	0.000363685	0.00024221	8.6137e-05	0.155757			#24	20.6667	247	264	237.667	0.714286	88.3333	158.333	387.656	1298.51	1758.64	21.4258	12.5576	33.9834	34.392	59.9418	128.317	0.724344	1.7293	5.15645	2.79102	2.95708	1.61993
Hexose											0.019398	3.99995e-08	0.0884073	2.65649e-07	0.879198	1.72471e-14	5.17531e-14	5.0457e-16	1.88169e-07	0.00325042	0.0031444	0.0495212			#25	17	281.5	273.5	226	0.634921	58.3333	138.333	130.748	486.645	1135.58	21.1529	10.2194	31.3723	32.6617	47.2692	111.303	0.815316	2.14606	5.50414	3.33552	2.39301	1.54359
Suc												0.119063	5.22585e-07	0.225335	0.222384	0.573755	0.000338106	0.947576	0.00950622	0.103441	0.0937123	0.0736568			#26	11.5			226	0.952381	25	85	12	101.606	477.778	16.439	7.92559	24.3646	27.32	83.135	134.82	0.330826	2.07376	10.618	3.47483	5.12276	1.67618
Starch													8.43783e-40	4.10253e-30	0.0198973	2.90609e-35	2.62697e-11	1.51575e-24	0.016681	0.0269994	0.00700674	0.280435			#27	17.3333			226	0.31746	56.6667	115	104.867	468.048	813.483	16.096	9.92362	26.0197	27.1275	66.9474	120.095	0.413028	1.60769	7.19015	2.83302	4.53017	1.77861
Total NSC														2.45941e-16	0.0332727	5.63858e-16	6.77222e-08	5.11518e-12	0.110235	0.221062	0.112878	0.328131			#28	21.5	276	277	226	0.833333	52.5	130	128.237	652.547	1022.78	18.4542	8.44025	26.8945	26.2651	43.9797	97.1393	0.594017	2.19069	5.20792	3.0972	2.38319	1.42327
Suc/Sta															0.0350948	8.00845e-18	7.97896e-05	3.55688e-14	0.19206	0.0952475	0.0685199	0.318776			#3	16.6667			226	0.31746	63.3333	105	276.947	687.917	1163.64	21.2458	9.51484	30.7606	28.6076	61.1543	120.522	0.469416	2.22568	6.49048	3.00182	2.93111	1.34557
Glc/Fru																0.000334887	0.0021276	0.513533	0.00845931	0.0141898	0.003131	0.110979			#32	19.6667	276		228.333	0.714286	41.6667	83.3333	92.0279	340.028	649.929	22.1923	8.51332	30.7056	26.5689	40.1379	97.4124	0.677824	2.63059	4.90124	3.21881	1.86179	1.20584
Starch/Fru																	1.11925e-17	5.97623e-39	0.000547098	0.000567367	3.4017e-05	0.256243			#34	25	263.333	271.667	228.333	0.238095	68.3333	118.333	306.983	1061.93	1809.72	21.4656	11.7599	33.2255	24.9002	43.0948	101.22	0.59104	1.8146	3.80781	2.15978	2.1259	1.20119
Suc/Fru																		1.01719e-19	2.48773e-16	0.00383273	0.00154917	0.0192108			#35	23			228.333	0.396825	73.3333	130	321.342	1215.78	2157.65	25.541	11.1145	36.6555	26.1439	21.3486	84.148	1.32781	2.29357	1.90256	2.34514	0.831595	1.02277
Starch/Glc																			1.58225e-13	0.00559119	0.00101137	0.177819			#36	20.3333	274	279	254	0.634921	101.667	151.667	557.189	1933.81	2737.17	20.9448	14.0586	35.0034	26.8618	28.5129	90.3781	0.938991	1.49216	2.06332	1.91375	1.38159	1.283
Suc/Glc																				0.130822	0.142647	0.0468306			#37	22.5	268	251	254	0.714286	52.5	130	116.42	805.129	1549.79	18.9143	10.1907	29.1049	29.3647	32.5951	91.0648	0.914281	1.856	3.19961	2.88155	1.72557	1.55267
Flowering 2011																					1.00231e-32	1.37236e-05			#39	21	266.667	269.333	254	0.714286	96.6667	153.333	641.346	1580.25	2417.21	17.5175	11.844	29.3615	31.1393	64.3345	124.835	0.522974	1.46719	5.98347	2.71489	4.18466	1.86883
Flowerin 2012																						4.88971e-05			#4	21.3333	273.333	272.333	208.5	0.714286	66.6667	125	281.498	886.393	1484.31	24.9141	11.8974	36.8115	21.8191	21.1956	79.8262	1.06076	2.08797	1.8009	1.81891	0.881398	0.87441
Flowering 2013																									#40	19.6667			208.5	0.555556	63.3333	123.333	130.512	457.344	1003.5	20.8958	10.5364	31.4322	27.9803	39.5196	98.9321	0.730029	1.9614	3.77293	2.64281	1.93825	1.35095
																									#41	23.6667	264	252	208.5	0.47619	83.3333	136.667	387.571	1325.5	1969.94	17.6261	9.52712	27.1532	27.8233	48.3141	103.291	0.580885	1.85709	5.06707	2.9421	2.73098	1.58306
																									#42	14.6667	244	245.667	0	0.555556	38.3333	115	48.0178	333.742	572.735	20.7817	9.70599	30.4877	30.0397	75.2268	135.754	0.400768	2.15709	8.00612	3.1842	3.69402	1.47293
																									#43	20	254	257.333	0	0.47619	83.3333	156.667	317.127	994.04	1631.16	19.4661	12.2109	31.677	42.1104	65.6884	139.476	0.647943	1.59298	5.36629	3.45389	3.37865	2.17514
																									#44	17	0	0	0	0.714286	45	100	191.84	583.609	995.297	21.1269	9.67396	30.8009	25.2473	45.0238	101.072	0.679724	2.20454	4.96329	2.71827	2.38055	1.24127
																									#45	16.3333	238	245.333	223.667	0.396825	35	121.667	91.343	494.777	948.034	21.7	9.79497	31.495	30.5083	47.7185	109.722	0.649396	2.2301	4.94595	3.11704	2.21264	1.40841
																									#46	21.6667	283.333	281.667	223.667	0.555556	66.6667	146.667	207.479	1203.2	2014.52	22.4093	12.1495	34.5587	31.6907	34.3108	100.56	0.917761	1.84577	2.82552	2.61399	1.52808	1.41201
																									#47	23.6667	255.333	261.667	223.667	0.31746	75	141.667	459.053	1468.91	1728.58	19.3627	12.7062	32.0689	31.4328	43.4174	106.919	0.733265	1.5288	3.5575	2.5294	2.3166	1.65058
																									#48	21	272	280	0	0.555556	68.3333	131.667	248.226	852.32	1435.27	14.8572	7.64158	22.4988	30.106	65.2568	117.862	0.47635	1.95596	8.54021	4.04387	4.34532	2.04969
																									#49	23.3333	276	269.333	0	0.396825	71.6667	151.667	402.489	1482.67	1698.99	21.2991	12.9024	34.2015	27.0799	30.237	91.5184	0.910622	1.68622	2.54453	2.22511	1.46877	1.29463
																									#50	26			0	0.0793651	51.6667	115	247.286	1067.18	1889.03	17.0512	9.38105	26.4323	23.6563	25.3057	75.3943	1.05279	1.75923	2.63333	2.55708	1.46784	1.46746
																									#51	17.3333		291	226	0.634921	51.6667	110	149.78	457.99	677.955	24.7198	10.1704	34.8902	31.7255	49.9279	116.544	0.655641	2.41513	5.11154	3.1971	2.17221	1.34778
																									#53	18.3333	246	258.667	226	0.634921	88.3333	155	450.863	1671.02	2175.55	22.438	13.6703	36.1083	24.989	23.3651	84.4623	1.08923	1.65081	1.69181	1.82477	1.0533	1.13011
																									#55	19	251.333	256.667	226	0.555556	75	155	261.062	1015.54	1554.73	16.1362	9.75239	25.8886	34.8147	44.0499	104.753	0.916699	1.65695	4.48586	3.55144	2.69713	2.1454
																									#56	18	269.333	274.667	0	0.793651	68.3333	160	234.97	789.677	1207.23	25.5501	13.7231	39.2733	33.7974	23.54	96.6107	1.44598	1.88337	1.75059	2.52495	0.93157	1.33159
																									#57	14	244.333	240.333	0	0.714286	53.3333	136.667	187.812	806.23	1351.82	14.6376	8.37871	23.0163	27.638	59.7181	110.372	0.465624	1.73021	7.23012	3.41108	4.20089	1.98111
																									#59	19			0	0.47619	52.5	140	241.437	987.757	1934.62	19.3168	12.6472	31.964	29.1319	30.0962	91.1921	0.970809	1.53031	2.40006	2.29187	1.5655	1.50055
																									#6	17	253.333	256.333	228.333	0.47619	55	121.667	157.45	702.789	1144.29	22.1916	12.3371	34.5286	22.7601	33.1932	90.482	0.681198	1.80292	2.70151	1.85095	1.49579	1.02126
																									#60	18.3333	260	261.667	228.333	0.31746	63.3333	116.667	310.567	964.42	1088.66	20.6074	10.3472	30.9547	24.7415	36.0787	91.7749	0.681975	1.98881	3.48702	2.38558	1.75395	1.19794
																									#61	20.5	270	281.667	228.333	0.634921	51.6667	116.667	129.281	439.171	935.81	17.8481	10.7345	28.5826	27.4346	76.8414	132.859	0.390676	1.64534	7.77082	2.65732	4.84541	1.64012
																									#63	20.3333	250.667	261	207.333	0.15873	80	126.667	381.952	1395.43	1623.7	18.7548	11.648	30.4028	29.1668	55.1962	114.766	0.613502	1.61542	5.20916	2.52885	3.18323	1.56073
																									#66	9			207.333	0.238095	32.5	72.5	23	95.9498	262.214	19.9692	7.16215	27.1314	31.4811	70.5582	129.171	0.447202	2.78328	9.84956	4.40404	3.54237	1.58609
																									#67	15.5		291	207.333	0.357143	57.5	120	128	479.999	847.739	18.9933	10.6224	29.6157	24.8994	45.1717	99.6869	0.581219	1.78524	4.23863	2.3409	2.32477	1.31483
																									#68	16	266	264	244.667	0.555556	46.6667	121.667	117.505	573.3	864.645	23.6225	12.177	35.7994	29.3332	41.4741	106.607	0.711492	1.93822	3.39505	2.40435	1.74853	1.23896
																									#69	28	261.333	264	244.667	0.555556	88.3333	143.333	430.192	1614.76	2508.8	17.8441	10.9154	28.7595	28.3095	32.9195	89.9884	0.859214	1.6444	2.99506	2.57765	1.82844	1.57261
																									#7	20	260	267	244.667	0.714286	66.6667	141.667	234.173	1060.75	1704.05	21.4655	13.044	34.5095	27.4955	28.1509	90.1559	1.03933	1.65666	2.19845	2.12444	1.32189	1.27992
																									#70	16.3333	256	254.333	230.667	0.31746	80	143.333	318.715	1149.25	1384.57	14.8455	6.8483	21.6938	29.3848	82.5366	133.615	0.361503	2.17779	12.3044	4.3073	5.63194	1.99663
																									#71	25.5	268	267.333	230.667	0.47619	56.6667	120	169.81	637.275	1101.2	21.1556	11.2902	32.4458	29.424	54.2468	116.117	0.563585	1.88647	4.9438	2.71087	2.58747	1.42108
																									#72	21	266.667	269.333	230.667	0.396825	70	143.333	449.375	1913.75	2717.47	20.1033	12.0704	32.1737	18.8192	26.7974	77.7903	0.737164	1.69586	2.21535	1.60359	1.31658	0.94241
																									#73	19.6667	256	259.667	233	0.873016	68.3333	133.333	258.569	1049.05	1511.91	20.534	10.1099	30.6439	24.4151	27.3374	82.3964	0.924545	2.0326	2.69408	2.42458	1.32749	1.19086
																									#74	18.3333	264	261	233	0.873016	61.6667	146.667	153.999	729.747	1465.97	20.5324	11.4936	32.0259	33.552	66.6836	132.262	0.585845	1.77491	6.34488	2.98258	3.6371	1.69179
																									#75	18	276	296	233	0.47619	45	103.333	156.65	482.906	929.662	21.3447	9.5802	30.9249	27.1798	46.0062	104.111	0.593845	2.23551	4.89986	2.8946	2.20183	1.2994
																									#76	9	248.667	252	223.667	0.714286	63.3333	142.5	89.8722	432.367	649.324	20.2141	10.6493	30.8634	24.1692	66.0052	121.038	0.378247	1.89589	6.47025	2.33073	3.43171	1.23146
																									#77	22.3333	241.667	250	223.667	0.714286	95	160	623.209	1796.97	2355.95	20.2934	12.1099	32.4032	22.6964	13.7781	68.8777	1.64985	1.67806	1.14582	1.87413	0.682274	1.11713
																									#78	9.5	0	0	223.667	0.595238	22.5	57.5	23	54.5748	44.0388	15.301	5.9842	21.2852	18.4517	69.7251	109.462	0.432843	2.55734	11.6602	3.08392	4.1857	1.20662
																									#79	17.3333	242	267	228.333	0.714286	61.6667	143.333	88.4441	602.217	1362.97	14.1974	8.10245	22.2998	28.0745	35.0859	85.4602	0.81499	1.47346	7.11048	5.30084	9.26774	6.64139
																									#8	21.3333			228.333	0.634921	80	145	470.819	1351.41	2001.57	19.8641	9.98797	29.8521	27.4264	23.283	80.5615	1.2525	1.97808	2.37048	2.74263	1.26301	1.41623
																									#80	25.6667	229.667	247.667	228.333	0.47619	55	136.667	280.536	1355.91	2155.57	18.75	11.562	30.3119	28.3068	25.9447	84.5634	1.08544	1.63758	2.32073	2.5492	1.4037	1.53438
																									#81	15	242	254	226	0.873016	46.6667	123.333	56.0821	392.744	923.635	24.097	11.7492	35.8462	29.3441	25.7008	90.8911	1.1534	2.04858	2.1819	2.50535	1.07204	1.23213
																									#82	27.3333	264	252.667	226	0.47619	101.667	133.333	698.219	1798.67	2533.8	20.2559	11.7314	31.9874	25.3572	37.1357	94.4802	0.761839	1.74569	3.2895	2.2525	1.89081	1.28326
																									#84	18.5	262	274.667	226	0.793651	56.6667	141.667	109.538	714.979	1283.58	23.2646	11.2055	34.4701	28.8747	36.8628	100.208	0.810732	2.09541	3.30252	2.619	1.60504	1.23501
																									#86	20	261.333	261	214.333	0.47619	55	128.333	157.946	755.817	1158.47	15.4199	8.68294	24.1028	24.8027	55.243	104.149	0.499546	1.76798	6.82268	2.88948	3.90571	1.63462
																									#87	22		288.333	214.333	0.793651	70	143.333	166.3	769.878	1152.06	17.734	9.72801	27.462	29.1685	31.2211	87.8515	1.044	1.82187	3.23638	3.03463	1.8788	1.67871
																									#88	20.3333	254	258.667	214.333	0.31746	60	125	207.439	1075.06	1293.48	14.5751	8.25536	22.8305	26.2797	37.3387	86.4488	0.717116	1.78953	4.64219	3.26021	2.53883	1.79062
																									#89	18.6667	236.333	245.667	233	0.634921	73.3333	151.667	291.891	1436.1	2112.68	23.8686	14.5101	38.3787	28.9237	37.2414	104.544	0.824361	1.64143	2.52835	1.98395	1.53136	1.1992
																									#9	7.33333	272		233	1.11111	36.6667	78.3333	45.3291	73.5946	137.891	13.3972	7.21332	20.6105	24.4858	89.1528	134.249	0.291017	1.81576	13.119	3.48394	7.69492	1.99124
																									#91	20.6667	272	281	233	0.15873	48.3333	96.6667	79.8192	335.339	563.112	21.0684	9.40181	30.4702	23.8446	51.0528	105.368	0.501686	2.23745	5.43046	2.54973	2.46079	1.14679
																									#92	20.6667	272	267	247	0.952381	66.6667	146.667	355.963	1361.61	1900.6	22.0741	13.9397	36.0138	27.5331	28.1804	91.7273	1.04261	1.59631	2.09164	1.97693	1.31441	1.3198
																									#93	19.6667	237.333	247.667	247	1.03175	95	166.667	383.642	1306.3	1789.75	20.272	11.4567	31.7287	25.0945	28.8127	85.6358	0.897687	1.74402	2.6437	2.2777	1.56348	1.33608
																									#94	21	285	265.5	247	0.595238	57.5	145	140.662	722.905	1200.08	28.6016	14.6238	43.2254	39.5468	32.553	115.325	1.21484	1.95582	2.22602	2.70427	1.13815	1.38268
																									#95	27.5	227	251	226	0.595238	70	147.5	466.346	1794.55	2475.24	19.9136	12.3474	32.261	20.8183	20.7345	73.8138	1.00331	1.61288	1.67933	1.68638	1.04141	1.04438
																									#96	24.6667	241.667	250	226	0.396825	56.6667	121.667	243.283	816.529	1239.86	22.0381	9.69226	31.7304	28.3515	32.8661	92.948	0.972158	2.31955	3.41228	2.94408	1.55608	1.31449
																									#97	17.5	245	244.5	226	0.833333	60	145	199.862	1048.97	1566.93	20.7811	12.0054	32.7865	34.6353	43.7665	111.188	0.773408	1.73	3.63885	2.81974	2.10331	1.62888
																									#98	25.6667	0	0	226	0.15873	50	120	137.828	662.805	1247.27	20.8752	10.3102	31.1855	26.0099	40.231	97.4264	0.644977	2.0143	3.94421	2.52726	1.97635	1.26824
																									#99	17.6667	274	274.667	226	0.793651	60	143.333	156.985	766.752	1379.77	25.8889	15.5779	41.4668	19.5083	22.5248	83.4999	0.874379	1.66464	1.48185	1.26356	0.88753	0.759586
																													226
																													230.667
																													230.667
																													230.667
																													240
																													240

## Sheet: S2 Phenotypic differences
T-test (unpaired)	112&90 against 18&120	Msac297 against Msin102	Column1
Number of tillers (TransecCount)	0.0146815	0.0423157
Canopy height (cm)	0.0352445	0.060201
2015 Yield (g DW plant)	0.0317855	0.0179059
Glc	0.175656	0.517578
Fru	0.93244	0.909103
Hexose	0.312352	0.710284
Suc	0.0214743	0.00487991
Total_soluble	0.0655506	0.415194
Starch	0.00435783	0.264591
Total_carb	0.000435235	0.045935
Suc/Sta	0.0907675	0.826894
Glc/Fru	0.00595846	0.0723585
Starch/Fru	0.0408409	0.27053
Suc/Fru	0.0677888	0.278191
Starch/Glc	0.108921	0.224689
Suc/Glc	0.403474	0.182239
	New data
Genotype	RNA-seq	Number of tillers (TransecCount)	Canopy height (cm)	2015 Yield (g DW plant)	Glc	Fru	Hexose	Suc	Total_soluble	Starch	Total_carb	Suc/Sta	Glc/Fru	Starch/Fru	Suc/Fru	Starch/Glc	Suc/Glc
#112	Yes	16	80	338.835	22.3344	12.0703	34.4047	38.0419	72.4466	92.0784	164.525	0.413147	1.85037	7.62853	3.15171	4.12271	1.70329
#112	Yes	13	85	407.125	15.1505	7.35113	22.5016	33.1191	55.6207	66.5225	122.143	0.497863	2.06098	9.04929	4.50531	4.39078	2.18601
#112	Yes	17	90	542.112	17.6462	8.78108	26.4273	29.9606	56.3878	90.774	147.162	0.330057	2.00957	10.3375	3.41195	5.14411	1.69785
#90	Yes	14	95	777.44	30.707	12.844	43.551	36.6468	80.1978	57.1375	137.335	0.641379	2.39076	4.44858	2.85323	1.86074	1.19344
#90	Yes	16	105	858.375	20.4536	9.10675	29.5604	27.6385	57.1989	83.9993	141.198	0.329033	2.24599	9.22385	3.03495	4.10682	1.35128
#90	Yes	16	110	951.484	30.5857	13.6406	44.2263	29.2059	73.4323	52.7539	126.186	0.553626	2.24225	3.86741	2.1411	1.72479	0.954889
#120	Yes	27	80	483.739	15.4967	7.7802	23.2769	26.34	49.6169	66.1945	115.811	0.397919	1.99181	8.50806	3.38552	4.27153	1.69972
#120	Yes	20	115	920.978	20.3009	10.77	31.0709	22.9753	54.0462	26.7732	80.8194	0.858146	1.88495	2.48591	2.13327	1.31882	1.13174
#120	Yes	23	115	1035.37	24.0652	13.0739	37.1391	35.0635	72.2026	33.3011	105.504	1.05292	1.8407	2.54714	2.68194	1.38379	1.45702
#18	Yes	19	125	1543.74	18.6384	12.0703	30.7087	22.7338	53.4424	46.6554	100.098	0.48727	1.54416	3.86531	1.88345	2.50319	1.21973
#18	Yes	17	135	1872.8	15.8541	9.25741	25.1115	19.5113	44.6228	37.5862	82.209	0.519106	1.71259	4.06012	2.10764	2.37075	1.23067
#18	Yes	35	135	2122.87	16.3447	10.1637	26.5083	21.4315	47.9399	28.946	76.8859	0.740396	1.60815	2.84799	2.10864	1.77098	1.31123
M. sacch 297	Yes	25	152	219.101	8.46936	5.66383	14.1332	33.8386	47.9718	64.7948	112.767	0.522242	1.49534	11.4401	5.9745	7.6505	3.99541
M. sacch 297	Yes	26	113	600.643	20.2029	14.3528	34.5556	31.2811	65.8368	15.1976	81.0344	2.05829	1.40759	1.05886	2.17945	0.752251	1.54835
M. sacch 297	Yes	22	107	454.693	5.89677	4.36515	10.2619	32.6025	42.8644	64.1919	107.056	0.50789	1.35087	14.7055	7.4688	10.886	5.52887
M. sinen 102	Yes	17	162		20.007	8.44727	28.4543	20.7332	49.1875	18.7087	67.8963	1.10821	2.36846	2.21477	2.45443	0.935109	1.0363
M. sinen 102	Yes	20	170	1311.84	9.80736	5.90238	15.7097	25.7862	41.4959	34.6458	76.1417	0.744279	1.66159	5.8698	4.36877	3.53263	2.62927
M. sinen 102	Yes	21	155	1838.77	16.0465	8.84037	24.8868	21.1788	46.0656	24.3991	70.4648	0.868016	1.81513	2.75996	2.39569	1.52053	1.31984
T-TEST HYBRIDS		0.0146815	0.0352445	0.0317855	0.175656	0.93244	0.312352	0.0214743	0.0655506	0.00435783	0.000435235	0.0907675	0.00595846	0.0408409	0.0677888	0.108921	0.403474
T-TEST PARENTS		0.0423157	0.060201	0.0179059	0.517578	0.909103	0.710284	0.00487991	0.415194	0.264591	0.045935	0.826894	0.0723585	0.27053	0.278191	0.224689	0.182239
T-TEST HETEROSIS		0.393357	0.00398468	0.753123	0.0216603	0.0659019	0.0259129	0.750392	0.0627763	0.10388	0.0299775	0.047257	0.0978497	0.764488	0.0678103	0.331951	0.0274732

## Sheet: S3 DE_hybrids
			ROOTS					STEM					LEAF
GENE	Description	Goterm	roots_baseMean	roots_log2FoldChange	roots_lfcSE	roots_pvalue	roots_padj	stem_baseMean	stem_log2FoldChange	stem_lfcSE	stem_pvalue	stem_padj	leaf_baseMean	leaf_log2FoldChange	leaf_lfcSE	leaf_pvalue	leaf_padj
Misin07G248700	kinetochore protein NDC80 homolog; kinetochore protein ndc80 homolog	P:establishment of mitotic spindle orientation; C:condensed nuclear chromosome kinetochore; F:structural constituent of cytoskeleton; C:cytoskeleton; P:mitotic spindle organization; C:Ndc80 complex; P:attachment of mitotic spindle microtubules to kinetochore	102.683	4.88716	0.444729	1.60661e-28	9.06125e-24	102.683	4.32686	0.457048	4.92082e-22	4.41849e-18	102.683	4.85509	0.681898	3.60354e-14	6.6945e-11
Misin10G098300	pentatricopeptide repeat-containing protein At5g02830, chloroplastic; pentatricopeptide repeat-containing protein chloroplastic	C:plastid	145.975	7.56796	0.746215	2.42376e-25	6.83501e-21	145.975	7.37148	0.727175	1.92406e-25	2.59146e-21	145.975	8.39414	1.34073	1.87462e-11	1.77184e-08
Misin10G003100	---NA---	0	240.079	-5.82916	0.605528	1.41319e-22	2.6568e-18	240.079	-6.53381	0.526868	2.81741e-36	7.58941e-32	240.079	-5.80142	0.700394	5.60144e-18	1.88611e-14
Misin09G191800	hypothetical protein SORBIDRAFT_05g026130; uncharacterized protein loc4339105	C:plastid	497.329	-8.23374	0.93971	6.99123e-20	9.85764e-16	497.329	-6.91028	0.527217	2.45431e-40	1.32226e-35	497.329	-9.49363	1.42048	6.83038e-13	9.19967e-10
MisinT025500	serine protease Do	F:serine-type endopeptidase activity; P:proteolysis; F:peptidase activity; F:serine-type peptidase activity; F:hydrolase activity; C:periplasmic space	361.951	-2.63104	0.291865	1.49581e-19	1.68727e-15	361.951	-2.12366	0.283282	1.05072e-14	2.02169e-11	361.951	-1.27493	0.336751	2.89121e-06	0.000677235
Misin14G114700	predicted protein	0	124.242	-4.73585	0.535877	3.85592e-19	3.62457e-15	124.242	-5.77528	0.505907	6.01398e-31	1.08001e-26	124.242	-4.50897	0.622346	1.47542e-14	2.83886e-11
Misin18G131900	enhancer of mRNA-decapping protein 4-like	C:P-body; P:deadenylation-independent decapping of nuclear-transcribed mRNA	118.299	-36.6884	4.40085	1.08305e-17	8.7263e-14	118.299	-0.181641	0.978134	0.023718	0.382807	118.299	-3.22201	5.29799	5.358e-05	0.00716284
Misin19G248200	probable LRR receptor-like serine/threonine-protein kinase At3g47570; probable lrr receptor-like serine threonine-protein kinase at3g47570	F:nucleotide binding; F:protein kinase activity; C:membrane; P:phosphorylation	88.2851	-6.75566	0.819184	2.00132e-17	1.41093e-13	88.2851	-3.06114	0.822984	3.37335e-06	0.000685809	88.2851	-4.73445	0.879275	2.40609e-09	1.35029e-06
Misin10G106600	---NA---	0	231.536	2.52329	0.30084	3.83354e-17	2.40235e-13	231.536	2.70813	0.309284	1.6733e-19	1.00165e-15	231.536	1.75446	0.327255	1.96681e-09	1.15176e-06
Misin01G074800	hypothetical protein SORBI_003G420400; uncharacterized protein loc103650776	C:mitochondrion; F:zinc ion binding; C:membrane; P:sterol metabolic process; P:isopentenyl diphosphate biosynthetic process, mevalonate pathway; P:isopentenyl diphosphate biosynthetic process, methylerythritol 4-phosphate pathway; F:poly(G) binding; P:root development; P:regulation of catalytic activity	99.3806	-3.43342	0.415287	8.53287e-17	4.81254e-13	99.3806	-2.42478	0.338885	9.32634e-14	1.39571e-10	99.3806	-3.29529	0.408591	6.70678e-17	1.80664e-13
MisinT392400	nodulin-like protein	C:plasma membrane; P:transport; F:transmembrane transporter activity	255.906	3.41249	0.417325	1.82564e-16	9.36056e-13	255.906	3.89361	0.423266	4.49722e-21	3.46126e-17	255.906	3.87498	0.454339	6.96265e-19	2.67938e-15
MisinT344300	wall-associated kinase	F:protein kinase activity; F:calcium ion binding; F:ATP binding; P:protein phosphorylation; C:integral component of membrane; F:polysaccharide binding	126.617	-7.8342	1.01469	5.88457e-16	2.76575e-12	126.617	-7.46205	1.18812	1.23726e-11	1.19031e-08	126.617	-1.09747	1.89395	0.00205161	0.10466
Misin10G040500	short-chain dehydrogenase/reductase family 42E member 1; short-chain dehydrogenase reductase family 42e member 1	F:3-beta-hydroxy-delta5-steroid dehydrogenase activity; C:endoplasmic reticulum; P:steroid biosynthetic process; P:C21-steroid hormone metabolic process; P:androgen metabolic process; P:estrogen metabolic process; C:integral component of membrane; P:oxidation-reduction process	225.151	3.34082	0.416187	6.3804e-16	2.76811e-12	225.151	3.68796	0.433534	1.8327e-18	8.22806e-15	225.151	4.013	0.463338	1.95966e-19	8.94399e-16
Misin16G204900	AIG2-like protein	0	143.576	2.81863	0.367148	1.18205e-14	4.76196e-11	143.576	3.09082	0.369326	4.29385e-18	1.65237e-14	143.576	1.99961	0.345412	3.38072e-10	2.42849e-07
MisinT439700	probable aldo-keto reductase 2	F:oxidoreductase activity; P:oxidation-reduction process	216.818	6.31992	0.852041	1.95481e-14	7.35008e-11	216.818	5.8907	0.805577	3.65029e-14	6.24717e-11	216.818	8.20125	0.858687	9.98987e-23	8.97007e-19
Misin05G081700	probable receptor-like protein kinase At1g67000; probable receptor-like protein kinase at1g67000	F:binding; C:integral component of plasma membrane; P:glycosphingolipid metabolic process; P:signal transduction; F:phosphatidate phosphatase activity; P:phospholipid catabolic process; F:kinase activity; P:glycerolipid metabolic process; P:phospholipid dephosphorylation	151.443	-4.77171	0.635162	2.22705e-14	7.85035e-11	151.443	-4.74798	0.571808	1.87255e-17	5.30967e-14	151.443	-3.90138	0.60063	3.95159e-12	4.52962e-09
Misin04G315900	PREDICTED: uncharacterized protein LOC103651017 isoform X1	0	281.728	5.65553	0.760942	2.62832e-14	8.71982e-11	281.728	6.14036	0.817375	7.17766e-15	1.43221e-11	281.728	4.46235	0.761224	1.61683e-10	1.3001e-07
Misin09G206700	heat shock cognate 70 kDa protein 2; heat shock cognate 70 kda protein 2	F:ATP binding	75.204	5.53215	0.745035	2.96588e-14	9.29308e-11	75.204	6.05689	0.946512	1.81123e-11	1.6469e-08	75.204	6.53785	1.22546	3.90769e-09	2.10527e-06
Misin07G422600	thioredoxin H2	P:sulfate assimilation; C:cell; C:cytosol; C:plasma membrane; P:protein folding; P:glycerol ether metabolic process; F:protein disulfide oxidoreductase activity; F:oxidoreductase activity, acting on a sulfur group of donors, disulfide as acceptor; P:cellular response to oxidative stress; P:cell redox homeostasis; P:oxidation-reduction process	879.954	10.7061	1.58897	3.37973e-14	1.00325e-10	879.954	9.30086	1.17964	1.20472e-17	3.81789e-14	879.954	10.428	0.884736	8.80996e-34	1.58212e-29
Misin02G503600	putative disease resistance protein RGA3	F:protein kinase activity; F:ATP binding; P:protein phosphorylation; F:ADP binding	326.321	-3.60947	0.494263	1.66498e-13	4.69525e-10	326.321	-3.07193	0.494437	3.93057e-11	3.30874e-08	326.321	-4.71068	0.550924	4.05652e-19	1.68111e-15
Misin01G046200	Aspartic proteinase nepenthesin-1	F:aspartic-type endopeptidase activity; P:proteolysis; F:peptidase activity; C:membrane; C:integral component of membrane; P:protein catabolic process	168.991	-10.1797	1.57393	4.0132e-13	1.07783e-09	168.991	-10.2898	1.58646	5.69421e-14	9.29623e-11	168.991	-8.13521	1.53165	4.16867e-09	2.22363e-06
Misin07G312000	disease resistance protein RGA2; disease resistance protein rga2	C:mitochondrion; F:organic cyclic compound binding; F:heterocyclic compound binding	75.0664	5.48397	0.782826	6.62163e-13	1.69754e-09	75.0664	4.21162	0.72003	5.74221e-10	3.72724e-07	75.0664	5.38393	0.857051	1.19714e-11	1.26407e-08
Misin09G191900	hypothetical protein OsI_08264; hypothetical protein OsI_08264 [Oryza sativa Indica Group]	C:plastid	196.581	-3.31327	0.468715	1.00352e-12	2.46081e-09	196.581	-4.54421	0.476342	2.70311e-22	2.9126e-18	196.581	-5.94058	0.728175	1.67483e-17	5.30772e-14
Misin08G030600	---NA---	0	615.517	-3.20695	0.456789	1.45889e-12	3.4284e-09	615.517	-2.56515	0.462955	2.59366e-09	1.36993e-06	615.517	-3.27015	0.466318	2.16437e-13	3.23905e-10
Misin07G418800	nitrilase 1 isoform X1; nitrilase 1 isoform x1	P:nitrogen compound metabolic process; F:hydrolase activity, acting on carbon-nitrogen (but not peptide) bonds	174.561	4.48287	0.644575	1.52529e-12	3.44104e-09	174.561	4.7608	0.677289	3.42529e-13	4.85625e-10	174.561	4.63104	0.672628	1.94315e-13	3.07903e-10
Misin02G431100	probable choline kinase 2	F:kinase activity; P:phosphorylation	184.066	3.62075	0.527232	3.83618e-12	8.32156e-09	184.066	4.52629	0.545283	1.80131e-17	5.30967e-14	184.066	3.59966	0.542406	2.03576e-12	2.55062e-09
Misin15G197300	Ubiquitin carboxyl-terminal hydrolase 2	P:proteolysis; P:ubiquitin-dependent protein catabolic process; F:peptidase activity; F:cysteine-type peptidase activity; F:zinc ion binding; C:membrane; C:integral component of membrane; P:protein deubiquitination; F:hydrolase activity; F:thiol-dependent ubiquitinyl hydrolase activity; F:metal ion binding	294.713	23.4141	3.7959	8.88481e-12	1.85594e-08	294.713	23.6009	3.898	9.05772e-12	9.02888e-09	294.713	22.5199	3.79146	4.77035e-12	5.35423e-09
MisinT357700	putative receptor-like protein kinase At4g00960; receptor-like protein kinase at4g00960	C:obsolete cell part	197.587	-3.49259	0.523923	1.59875e-11	3.10929e-08	197.587	-2.97988	0.579214	1.83442e-08	7.97009e-06	197.587	-3.95295	0.53702	8.23182e-15	1.77396e-11
Misin10G040400	N utilization substance protein B; uncharacterized protein loc103701218 isoform x1	C:mitochondrion; C:integral component of membrane	61.4106	3.44222	0.516017	1.57314e-11	3.10929e-08	61.4106	3.02753	0.53008	8.37728e-10	5.2151e-07	61.4106	3.48034	0.53899	7.65083e-12	8.41201e-09
Misin10G064000	---NA---	0	67.7108	5.5971	0.862835	2.18732e-11	4.11215e-08	67.7108	5.26487	0.789205	4.02869e-12	4.618e-09	67.7108	4.69164	0.584876	3.46217e-17	9.81707e-14
Misin10G115700	Lysosomal alpha-mannosidase; lysosomal alpha-mannosidase	F:alpha-mannosidase activity; P:mannose metabolic process; P:protein deglycosylation; C:obsolete cell part; F:metal ion binding	96.7818	-6.96735	1.11855	4.62813e-11	8.42021e-08	96.7818	-6.61821	0.79058	5.32969e-18	1.91425e-14	96.7818	-8.30423	1.50323	1.3258e-09	8.02555e-07
Misin02G503500	QTL43_2-1 protein	C:cytoplasm; P:metal ion transport; F:ADP binding; F:transition metal ion binding; P:cellular transition metal ion homeostasis	71.2934	-4.2407	0.659189	5.90041e-11	1.03995e-07	71.2934	-3.7068	0.600619	6.29275e-11	5.06002e-08	71.2934	-4.28217	0.75355	5.02417e-10	3.47022e-07
Misin04G316500	F-box domain containing protein	0	67.9616	7.27209	1.18442	6.34845e-11	1.0531e-07	67.9616	5.96362	0.868277	8.36108e-13	1.09867e-09	67.9616	8.86852	1.51785	1.81515e-10	1.4381e-07
Misin15G148800	predicted protein	0	53.2359	-3.84598	0.596534	6.19788e-11	1.0531e-07	53.2359	-3.42903	0.535911	1.28505e-11	1.2146e-08	53.2359	-3.03492	0.752485	1.71009e-06	0.000436641
Misin19G023900	predicted protein	0	536.597	-2.73962	0.423275	7.09002e-11	1.14251e-07	536.597	-2.32469	0.416931	2.43796e-09	1.31345e-06	536.597	-2.85922	0.410531	4.62212e-13	6.73018e-10
Misin17G227600	NB-LRR protein; nb-lrr protein	F:peptidase activity, acting on L-amino acid peptides	200.016	-4.19958	0.659801	9.36195e-11	1.46671e-07	200.016	-1.43934	0.991497	0.000300942	0.0241453	200.016	-0.0248903	0.152279	0.367416	1
MisinT342100	WPP domain-associated protein-like	0	334.336	-1.75996	0.273238	1.02849e-10	1.56775e-07	334.336	-0.959717	0.319848	3.82056e-06	0.000762344	334.336	-0.967613	0.285879	1.63111e-05	0.00278972
Misin17G216100	probable aldehyde dehydrogenase isoform X1; probable aldehyde dehydrogenase isoform x1	F:1-pyrroline-5-carboxylate dehydrogenase activity; F:3-chloroallyl aldehyde dehydrogenase activity; F:aldehyde dehydrogenase (NAD+) activity; C:mitochondrion; P:gluconeogenesis; P:glycolytic process; P:arginine metabolic process; P:histidine metabolic process; P:isoleucine catabolic process; P:leucine catabolic process; P:lysine catabolic process; P:proline biosynthetic process; P:tryptophan met…	629.938	3.21106	0.504734	1.30867e-10	1.94234e-07	629.938	4.18873	0.512617	4.45462e-17	1.14282e-13	629.938	4.17724	0.52705	8.66869e-17	2.22393e-13
Misin17G016500	predicted protein	F:nucleic acid binding; F:RNA-DNA hybrid ribonuclease activity; F:inorganic anion exchanger activity; P:anion transport; P:inorganic anion transport; C:membrane; C:integral component of membrane; P:RNA phosphodiester bond hydrolysis, endonucleolytic	73.9294	22.0162	4.10357	1.62896e-10	2.35572e-07	73.9294	0.199761	0.964108	0.0295234	0.4215	73.9294	0.174725	0.935957	0.0304882	0.488756
Misin15G138700	putative disease resistance RPP13-like protein 3; disease resistance rpp13-like protein 3	C:plastid; F:ADP binding	122.508	-3.52486	0.559947	1.84675e-10	2.60391e-07	122.508	-3.69199	0.543201	1.02507e-12	1.31489e-09	122.508	-6.72692	1.53208	2.45992e-07	8.13057e-05
Misin14G115600	---NA---	0	98.3204	8.98613	1.5913	2.37006e-10	3.26028e-07	98.3204	8.84451	1.57646	1.1442e-10	8.56166e-08	98.3204	9.01523	1.56283	2.53085e-10	1.92042e-07
Misin04G319100	predicted protein	P:cellular protein metabolic process	338.347	-2.91396	0.467094	3.11428e-10	4.18203e-07	338.347	-1.70506	0.569056	1.06121e-05	0.00172208	338.347	-0.232995	0.411136	0.0122427	0.315284
Misin10G050400	LRR receptor-like serine/threonine-protein kinase GSO1; lrr receptor-like serine threonine-protein kinase gso1	C:membrane	110.492	-3.59602	0.581486	3.6607e-10	4.80147e-07	110.492	-0.0334317	0.187244	0.503624	0.979804	110.492	-2.67649	0.598407	4.36007e-07	0.000131966
Misin17G013700	maize proteinase inhibitor	F:serine-type endopeptidase inhibitor activity; F:peptidase activity; P:response to wounding; P:negative regulation of endopeptidase activity	329.873	4.51733	0.739107	4.13074e-10	5.29486e-07	329.873	0.197834	0.476615	0.03108	0.430668	329.873	0.0328616	0.184861	0.284444	0.976363
MisinT056300	disease resistance protein RPM1-like; disease resistance protein rpm1-like	F:ion binding; F:organic cyclic compound binding; F:heterocyclic compound binding	523.655	-4.00839	0.657565	5.55719e-10	6.6587e-07	523.655	-4.81279	0.661575	5.93279e-14	9.40085e-11	523.655	-6.37769	0.85664	5.34558e-15	1.19997e-11
Misin15G165300	---NA---	0	99.2997	-5.65526	0.94753	5.66698e-10	6.6587e-07	99.2997	-5.4233	0.676912	1.97643e-16	4.84001e-13	99.2997	-8.10264	1.49716	2.52442e-09	1.40209e-06
Misin10G003000	---NA---	0	66.2507	-8.3169	1.4807	5.55371e-10	6.6587e-07	66.2507	-9.46293	1.50203	7.46073e-13	1.00487e-09	66.2507	-7.43804	1.50575	2.73241e-08	1.2166e-05
Misin10G092100	---NA---	0	78.974	-5.64105	0.944636	5.60278e-10	6.6587e-07	78.974	-3.14135	0.555082	1.13177e-09	6.62764e-07	78.974	-2.88992	0.595575	9.38014e-08	3.58408e-05
Misin01G031800	nucleic acid binding protein	F:DNA binding; F:RNA binding; F:protein binding; C:nucleus; P:flower development; P:negative regulation of short-day photoperiodism, flowering; P:negative regulation of long-day photoperiodism, flowering	376.757	1.90621	0.310846	7.30307e-10	8.40598e-07	376.757	0.709861	0.384624	0.000256976	0.0216322	376.757	1.26159	0.344259	4.29194e-06	0.000913945
MisinT265000	---NA---	0	84.7347	-8.05112	1.44321	8.86415e-10	9.99876e-07	84.7347	-7.26966	0.894537	2.30551e-17	6.21046e-14	84.7347	-8.91011	1.43449	2.03073e-11	1.8863e-08
MisinT026500	hypothetical protein F775_22227; uncharacterized protein loc101759150 isoform x1	C:integral component of membrane	366.464	4.34004	0.724959	9.60655e-10	1.06237e-06	366.464	3.75562	0.747474	3.93986e-08	1.53812e-05	366.464	2.92975	0.677517	7.19636e-07	0.000206226
Misin09G170200	disease resistance protein RPM1 isoform X1	F:ADP binding	521.14	-4.91854	0.830484	1.10163e-09	1.182e-06	521.14	-5.15736	0.834654	9.60347e-11	7.39124e-08	521.14	-9.23835	1.57041	1.14611e-10	9.64792e-08
Misin07G023900	putative F-box protein At2g02030; f-box protein at2g02030	F:binding; P:primary metabolic process; P:cellular macromolecule metabolic process; C:obsolete intracellular part	46.8326	8.58159	1.57637	1.11074e-09	1.182e-06	46.8326	6.92699	1.55426	2.05434e-07	6.54897e-05	46.8326	8.21727	1.57176	6.13429e-09	3.17774e-06
Misin07G250000	protein transport protein SEC23; protein transport protein sec23	P:transport	52.2922	4.49146	0.756181	1.2007e-09	1.25407e-06	52.2922	4.7114	0.788837	3.26118e-10	2.1962e-07	52.2922	4.7054	0.786447	7.35238e-11	6.38886e-08
Misin07G375800	geraniol 8-hydroxylase-like	F:monooxygenase activity; F:binding; P:metabolic process; C:membrane; F:oxidoreductase activity, acting on paired donors, with incorporation or reduction of molecular oxygen	724.75	-3.00071	0.502365	1.58905e-09	1.62949e-06	724.75	-3.04486	0.493517	5.17872e-11	4.29236e-08	724.75	-4.90947	0.537222	2.14873e-21	1.65375e-17
MisinT086100	hypothetical protein SORBI_001G307500	0	160.19	3.10637	0.522132	1.78803e-09	1.8008e-06	160.19	2.41202	0.574482	8.35205e-07	0.000218431	160.19	0.0941738	0.268134	0.0582897	0.642726
Misin05G081600	probable receptor-like protein kinase At1g67000; probable receptor-like protein kinase at1g67000	F:nucleotide binding; F:protein kinase activity; C:membrane; P:phosphorylation	191.735	-3.08088	0.52065	2.1811e-09	2.15814e-06	191.735	-3.99952	0.529549	5.26376e-15	1.09071e-11	191.735	-0.771537	0.817305	0.00153866	0.0864396
Misin10G077800	dual specificity protein kinase pyk3-like isoform X1; uncharacterized protein loc101774273 isoform x1	F:kinase activity	111.725	-2.31384	0.389767	2.27488e-09	2.21212e-06	111.725	-1.03143	0.503052	7.5362e-05	0.00828597	111.725	-0.344557	0.454609	0.00532507	0.188494
Misin15G159000	putative rp3 protein	F:ADP binding	105.013	5.02205	0.874417	3.01572e-09	2.88283e-06	105.013	5.2158	0.858498	1.79683e-10	1.2572e-07	105.013	3.06762	0.901339	7.45798e-06	0.00145054
Misin10G028900	predicted protein	P:regulation of transcription, DNA-templated; F:protein dimerization activity	122.621	-4.06873	0.70262	3.42156e-09	3.21627e-06	122.621	-4.43593	0.668436	4.60176e-12	5.16499e-09	122.621	-2.89632	1.88901	0.000157061	0.0168559
Misin11G035500	L10-interacting MYB domain-containing protein-like	0	54.7483	8.24928	1.57055	4.19304e-09	3.87684e-06	54.7483	8.34021	1.55304	8.42159e-10	5.2151e-07	54.7483	5.20846	0.963835	2.14727e-09	1.22938e-06
Misin07G422400	---NA---	0	76.6259	8.8215	1.72962	5.06297e-09	4.60567e-06	76.6259	8.83999	1.7146	1.26432e-09	7.24632e-07	76.6259	9.13005	1.69888	1.90328e-09	1.12681e-06
Misin07G289000	two-component response regulator ORR33-like	P:phosphorelay signal transduction system; C:intracellular	289.051	-1.82176	0.31376	5.23828e-09	4.68951e-06	289.051	-1.46208	0.351286	1.73978e-07	5.61262e-05	289.051	-1.12076	0.351036	1.81292e-05	0.00305222
Misin09G200400	hypothetical protein SORBIDRAFT_10g003395, partial	0	30.1603	8.09656	1.55528	6.10903e-09	5.38358e-06	30.1603	6.47112	1.60359	9.05432e-07	0.000232286	30.1603	7.48611	1.59749	7.7679e-08	3.09997e-05
Misin09G151400	hypothetical protein SORBI_005G185700	0	2071.24	-22.5506	5.18917	7.60716e-09	6.60068e-06	2071.24	-0.726574	2.18931	0.00122635	0.0658719	2071.24	-0.188	1.03322	0.0218596	0.417471
Misin01G055200	indole-3-acetaldehyde oxidase	F:xanthine dehydrogenase activity; F:iron ion binding; C:cytosol; P:obsolete electron transport; P:tryptophan metabolic process; F:electron transfer activity; P:xanthine catabolic process; P:abscisic acid biosynthetic process; P:auxin biosynthetic process; F:oxidoreductase activity, acting on CH-OH group of donors; F:molybdopterin cofactor binding; F:indole-3-acetaldehyde oxidase activity; F:2 ir…	90.6127	-7.33287	1.39833	9.81077e-09	8.38375e-06	90.6127	-4.51512	0.566988	2.83016e-16	6.62934e-13	90.6127	-8.75492	1.46996	1.00627e-10	8.60522e-08
MisinT323700	disease resistance protein RPM1; disease resistance protein rpm1	F:ATP binding; P:apoptotic process	212.103	4.59547	0.82796	1.08054e-08	9.0959e-06	212.103	5.3188	0.863819	1.07641e-10	8.1678e-08	212.103	5.43858	0.893601	4.14646e-11	3.66214e-08
Misin10G071100	protein YIPF6 homolog	C:membrane; C:integral component of membrane	54.8835	-7.95147	1.58203	1.62942e-08	1.35146e-05	54.8835	-8.84003	1.58541	1.39361e-10	1.0285e-07	54.8835	-6.32433	1.85549	2.99794e-06	0.000696181
Misin09G040900	B3 domain-containing protein Os11g0156000-like; b3 domain-containing protein os11g0156000-like	F:DNA binding; C:nucleus; P:regulation of transcription, DNA-templated	145.005	2.42643	0.435509	1.7693e-08	1.44528e-05	145.005	0.160916	0.26563	0.0507359	0.538584	145.005	5.60486	0.635071	4.76869e-20	2.85459e-16
Misin09G165900	predicted protein; receptor-like protein kinase at4g00960 isoform x2	F:nucleotide binding; F:protein serine/threonine kinase activity; C:plasma membrane; P:protein phosphorylation; P:defense response; P:serine family amino acid metabolic process; C:plasmodesma	765.711	-7.3667	1.44091	1.79378e-08	1.44528e-05	765.711	-10.2524	1.49452	4.97384e-15	1.07186e-11	765.711	-12.2672	1.50556	1.5424e-19	8.30967e-16
Misin09G181500	wall-associated receptor kinase 2-like	F:protein serine/threonine kinase activity; F:calcium ion binding; F:ATP binding; P:protein phosphorylation; P:serine family amino acid metabolic process; C:membrane	79.9103	-7.15276	1.39964	2.14246e-08	1.7019e-05	79.9103	-10.5396	1.54065	3.40926e-15	7.65307e-12	79.9103	-5.45124	1.91887	9.76353e-06	0.00182642
Misin09G210800	DNA-directed RNA polymerases II, IV and V subunit 9A; dna-directed rna polymerases iv and v subunit 9a	P:maintenance of transcriptional fidelity during DNA-templated transcription elongation from RNA polymerase II promoter; F:nucleic acid binding; F:DNA-directed 5'-3' RNA polymerase activity; C:RNA polymerase II, core complex; C:nucleolus; P:purine nucleobase metabolic process; P:pyrimidine nucleobase metabolic process; P:transcription-coupled nucleotide-excision repair; P:transcription initiation…	64.3355	-7.51372	1.49502	2.35796e-08	1.84059e-05	64.3355	-4.97267	0.740379	3.02212e-12	3.53949e-09	64.3355	-7.59766	1.51927	2.03941e-08	9.54907e-06
Misin02G490600	bifunctional fucokinase/fucose pyrophosphorylase; bifunctional fucokinase fucose pyrophosphorylase	F:RNA binding; F:ATP binding; C:cytoplasm; P:fructose metabolic process; P:mannose metabolic process; P:phosphorylation; P:dephosphorylation; F:phosphatase activity; P:GDP-L-fucose salvage; P:cellular macromolecule metabolic process; F:fucose-1-phosphate guanylyltransferase activity; F:fucokinase activity	165.233	2.62597	0.476716	2.38233e-08	1.84059e-05	165.233	2.91012	0.491039	2.3882e-10	1.62866e-07	165.233	1.83132	0.574949	1.20066e-05	0.00214902
MisinT011200	disease resistance protein RPM1-like; disease resistance protein rpm1-like	F:ATP binding; P:apoptotic process; P:defense response	96.4708	-7.23867	1.4511	3.44053e-08	2.62225e-05	96.4708	-5.80938	0.879259	5.26132e-12	5.78476e-09	96.4708	-7.30953	1.52339	5.07846e-08	2.15434e-05
Misin10G036400	autophagy-related protein 13b	P:autophagy; C:Atg1/ULK1 kinase complex	366.169	1.21958	0.226434	4.50344e-08	3.38659e-05	366.169	1.16186	0.254659	5.45047e-09	2.66809e-06	366.169	0.821436	0.240565	1.96161e-05	0.00321547
Misin11G244200	PREDICTED: uncharacterized protein LOC103651017 isoform X1	0	41.2958	6.05422	1.18732	4.76551e-08	3.53651e-05	41.2958	7.07534	1.50659	7.75746e-08	2.85484e-05	41.2958	6.45705	1.52642	4.21364e-07	0.000128983
Misin01G050400	2-succinylbenzoate--CoA ligase, chloroplastic/peroxisomal	F:catalytic activity; C:peroxisome; P:metabolic process; C:chloroplast; P:phylloquinone biosynthetic process	70.4036	-7.90317	1.67781	6.03981e-08	4.42396e-05	70.4036	-8.1655	1.64483	7.84424e-09	3.64318e-06	70.4036	-6.41928	2.00627	4.1887e-06	0.000899069
Misin05G065500	---NA---	0	49.7249	-7.55931	1.59296	6.96117e-08	4.96975e-05	49.7249	-8.24653	1.56805	1.69032e-09	9.38824e-07	49.7249	-7.20895	1.65659	2.61973e-07	8.60598e-05
Misin02G490300	---NA---	0	113.567	2.34035	0.442278	6.91419e-08	4.96975e-05	113.567	2.20041	0.454164	7.78954e-08	2.85484e-05	113.567	0.16624	0.337264	0.0213205	0.41229
Misin07G327900	---NA---	0	22.1477	7.40843	1.57738	9.2103e-08	6.49326e-05	22.1477	7.11121	1.53946	1.00566e-07	3.56448e-05	22.1477	6.40726	1.80592	2.25601e-06	0.0005426
Misin06G159300	Protein NRT1/ PTR FAMILY 6.2; protein nrt1 ptr family	F:transporter activity; P:oligopeptide transport; C:integral component of membrane; P:divalent metal ion transport	168.117	-5.95768	1.21538	1.1176e-07	7.78182e-05	168.117	-5.80373	1.00795	9.92905e-10	6.04015e-07	168.117	-5.02253	1.68476	8.73603e-06	0.00165142
MisinT587600	---NA---	0	128.001	3.87278	0.764757	1.37753e-07	9.47475e-05	128.001	3.40091	0.796808	7.62016e-07	0.000200262	128.001	3.5933	0.764356	1.23774e-07	4.53628e-05
Misin18G256700	putative two-component response regulator family protein	P:phosphorelay signal transduction system; F:DNA binding; C:nucleus; P:transcription, DNA-templated; P:regulation of transcription, DNA-templated	193.475	-2.60935	0.510872	1.42931e-07	9.71244e-05	193.475	-0.563686	0.589826	0.00230569	0.0993531	193.475	-1.86517	0.62768	1.90853e-05	0.00316376
Misin09G171000	probable L-type lectin-domain containing receptor kinase S.5; probable l-type lectin-domain containing receptor kinase	F:transferase activity	49.8228	-7.97358	1.8104	1.47925e-07	9.83352e-05	49.8228	-6.91846	1.86022	1.29449e-06	0.000317003	49.8228	-0.399349	1.1731	0.0103462	0.283953
Misin10G003200	---NA---	0	455.384	-2.6672	0.5233	1.482e-07	9.83352e-05	455.384	-2.46365	0.520038	1.25089e-07	4.26529e-05	455.384	-0.00519854	0.104713	0.817195	1
Misin15G132100	Calmodulin-binding protein 60 C	F:calmodulin binding; P:response to stress; F:hydrolase activity, acting on ester bonds	157.863	-2.9704	0.5909	1.86151e-07	0.000122081	157.863	-0.867428	0.824406	0.00106176	0.0595236	157.863	-3.23407	0.766987	9.19538e-07	0.000254052
Misin15G196600	---NA---	0	31.1999	-7.09733	1.56612	1.89533e-07	0.00012287	31.1999	-7.78803	1.51322	5.18002e-09	2.56031e-06	31.1999	-7.39522	1.57376	7.49267e-08	3.01244e-05
MisinT014600	putative cytochrome P450 superfamily protein; cytochrome p450 superfamily protein	F:iron ion binding; C:integral component of membrane; F:oxidoreductase activity, acting on paired donors, with incorporation or reduction of molecular oxygen, NAD(P)H as one donor, and incorporation of one atom of oxygen; F:heme binding; P:secondary metabolite biosynthetic process; P:oxidation-reduction process	1522.85	7.08873	1.61953	2.87056e-07	0.000180002	1522.85	7.92209	1.53521	4.14419e-09	2.08662e-06	1522.85	10.9162	0.823674	4.49686e-42	2.42269e-37
Misin01G293600	---NA---	0	35.7012	7.28872	1.68491	2.87237e-07	0.000180002	35.7012	7.23271	1.60404	1.33752e-07	4.53201e-05	35.7012	8.15462	1.62693	1.71114e-08	8.08664e-06
Misin12G006200	---NA---	0	70.9944	-4.19182	0.866741	2.8334e-07	0.000180002	70.9944	-4.46347	0.774143	1.02364e-09	6.0603e-07	70.9944	-4.15228	0.863973	5.60157e-08	2.33942e-05
Misin01G032000	methylenetetrahydrofolate reductase 1	F:methylenetetrahydrofolate reductase (NAD(P)H) activity; C:cytosol; P:methionine metabolic process; P:tetrahydrofolate interconversion; P:oxidation-reduction process	1826.64	-2.19796	0.449416	2.93617e-07	0.000181978	1826.64	-2.86037	0.443921	9.21741e-12	9.02888e-09	1826.64	-2.44129	0.463268	1.19695e-08	5.80952e-06
Misin07G316900	Histone-lysine N-methyltransferase, H3 lysine-9 specific SUVH5; histone-lysine n- h3 lysine-9 specific suvh5	C:nucleus; C:chromosome; P:lysine catabolic process; F:zinc ion binding; F:histone-lysine N-methyltransferase activity; P:histone lysine methylation; F:histone binding	14.4724	7.26498	1.68416	3.001e-07	0.000183974	14.4724	4.0158	2.53599	0.000108342	0.0109101	14.4724	6.19452	2.00638	5.36736e-06	0.00111056
Misin07G427600	RAN GTPase-activating protein 2-like	0	82.3696	-1.75569	0.365797	3.53705e-07	0.000211062	82.3696	-2.11161	0.347178	1.51895e-10	1.10586e-07	82.3696	-2.5338	0.430686	4.76097e-10	3.33114e-07
Misin15G152300	---NA---	0	80.2134	2.31648	0.480051	3.56746e-07	0.000211062	80.2134	3.35627	0.503836	2.16572e-12	2.59284e-09	80.2134	2.28353	0.508117	3.26527e-07	0.000104712
Misin18G226000	GRIP and coiled-coil domain-containing protein 2	0	142.712	-5.04377	1.07998	3.59254e-07	0.000211062	142.712	-4.52512	0.936241	1.17649e-07	4.06304e-05	142.712	-4.06501	1.53402	1.9636e-05	0.00321547
Misin10G032000	Disease resistance protein RGA2; disease resistance protein rga2	F:nucleotide binding	17.4863	3.89802	0.814814	3.56382e-07	0.000211062	17.4863	0.565519	0.772478	0.00363109	0.133169	17.4863	0.0465405	0.205279	0.179162	0.903619
Misin09G170500	NB-ARC domain containing protein, expressed	F:ADP binding	69.8349	-5.31949	1.16103	4.13638e-07	0.000240507	69.8349	-4.13114	1.1089	3.61983e-06	0.000733151	69.8349	-6.18002	2.01267	5.53655e-06	0.00113848
Misin07G340200	---NA---	0	259.041	-2.59982	0.548523	4.55969e-07	0.000262415	259.041	-1.94566	0.657696	1.39129e-05	0.00214773	259.041	-2.89819	0.539183	7.58925e-09	3.82122e-06
MisinT025200	putative disease resistance RPP13-like protein 3	F:magnesium ion binding; F:terpene synthase activity; F:lyase activity; F:ADP binding	269.148	-2.77224	0.585464	4.62258e-07	0.000263347	269.148	-1.8396	0.771321	4.29996e-05	0.00534887	269.148	-2.5428	0.598411	9.18746e-07	0.000254052
Misin01G196200	PREDICTED: uncharacterized protein LOC103639286	0	47.6822	7.60252	1.93333	5.34975e-07	0.000301726	47.6822	7.63936	1.78365	1.88166e-07	6.03421e-05	47.6822	8.45917	1.7951	5.23933e-08	2.20523e-05
Misin15G155700	NBS-LRR class disease resistance protein	F:nucleotide binding; F:ATP binding; C:membrane; C:integral component of membrane; F:ADP binding	20.6987	-6.88636	1.66507	5.52264e-07	0.000308393	20.6987	-8.03364	1.54913	3.1912e-09	1.65313e-06	20.6987	-2.47904	2.51424	0.00040805	0.0349502
MisinT392300	methionine adenosyltransferase 2 subunit beta	F:isomerase activity	59.1148	3.82599	0.830688	5.88825e-07	0.000325585	59.1148	4.86895	0.842015	1.00975e-09	6.04448e-07	59.1148	6.0058	1.10432	2.04018e-09	1.18188e-06
Misin16G146300	---NA---	0	22.7212	7.12354	1.77347	6.08693e-07	0.000333304	22.7212	6.4836	1.75595	1.83563e-06	0.000422627	22.7212	6.68524	1.68446	8.40808e-07	0.000234707
Misin02G503700	probable serine/threonine-protein kinase NAK; probable serine threonine-protein kinase nak	F:protein serine/threonine kinase activity; F:ATP binding; P:protein phosphorylation; P:serine family amino acid metabolic process	92.3767	-3.26599	0.721562	7.6041e-07	0.000412376	92.3767	-2.091	0.921578	5.54414e-05	0.00660819	92.3767	-3.63738	0.797036	2.1385e-07	7.246e-05
Misin03G042000	predicted protein; protein fatty acid export chloroplastic-like	C:integral component of membrane	539.562	1.3145	0.305061	8.31556e-07	0.000446664	539.562	0.808649	0.335806	4.3664e-05	0.00540782	539.562	1.4354	0.297712	2.72686e-08	1.2166e-05
Misin10G078300	dual specificity protein kinase pyk3-like isoform X1	F:kinase activity	89.1774	-1.7975	0.419324	1.05586e-06	0.000561796	89.1774	-1.80203	0.388785	1.04715e-07	3.68728e-05	89.1774	-2.60631	0.460052	1.66016e-09	9.93792e-07
Misin17G168000	B3 domain-containing protein; b3 domain-containing protein	F:DNA binding; C:nucleus; P:regulation of transcription, DNA-templated	66.4056	-2.7227	0.630137	1.16874e-06	0.000616044	66.4056	-3.19328	0.569309	1.51595e-09	8.59702e-07	66.4056	-2.46685	0.960209	3.81133e-05	0.00549025
Misin07G339800	probable LRR receptor-like serine/threonine-protein kinase At3g47570; probable lrr receptor-like serine threonine-protein kinase at3g47570	F:protein serine/threonine kinase activity; F:ATP binding; P:protein phosphorylation; P:serine family amino acid metabolic process; C:integral component of membrane	51.6169	-3.56785	0.832411	1.23387e-06	0.000644353	51.6169	-3.94686	0.729603	6.00311e-09	2.88766e-06	51.6169	-3.16802	0.810263	2.28351e-06	0.000546774
Misin09G171900	mannose/glucose-specific lectin-like isoform X1; mannose glucose-specific lectin-like isoform x1	F:nucleotide binding	122.112	-6.82998	1.8668	1.29336e-06	0.000669223	122.112	-6.8156	1.69628	7.48196e-07	0.000198567	122.112	-9.92235	1.63739	2.22874e-11	2.03514e-08
Misin07G473000	---NA---	0	33.2539	5.53839	1.38234	1.31097e-06	0.000672171	33.2539	6.14509	2.0625	6.79753e-06	0.00121264	33.2539	2.05976	1.97494	0.000494613	0.0396536
Misin07G401300	putative receptor-like protein kinase At3g47110	F:transferase activity	906.018	-4.63705	1.12318	1.38951e-06	0.000706024	906.018	-2.67157	1.37925	9.61533e-05	0.0100005	906.018	-4.1886	0.952153	3.10065e-07	0.000100631
Misin07G491800	PREDICTED: uncharacterized protein LOC104584816	0	20.5649	4.14608	1.00399	1.53572e-06	0.000766499	20.5649	4.88814	1.33197	3.78025e-06	0.000759929	20.5649	6.58057	1.55792	4.24069e-07	0.000129078
Misin08G022200	putative F-box protein At2g02030; f-box protein at2g02030	F:transferase activity; P:cellular protein metabolic process; C:obsolete intracellular part	11.3075	6.64485	1.84158	1.52987e-06	0.000766499	11.3075	5.44199	2.04511	1.52076e-05	0.00231444	11.3075	4.96386	2.43884	3.54775e-05	0.00516581
Misin12G256000	---NA---	0	57.6007	3.61587	0.876886	1.6614e-06	0.000821958	57.6007	3.65633	0.86163	8.68774e-07	0.000226112	57.6007	1.17014	1.13408	0.000906317	0.0607311
Misin01G072900	40S ribosomal protein S29; 40s ribosomal protein s29	F:DNA binding; F:RNA binding; F:structural constituent of ribosome; C:nucleus; P:translation; F:zinc ion binding; C:integral component of membrane; C:cytosolic small ribosomal subunit; P:ribosome biogenesis	56.9352	-6.48503	1.81719	1.75006e-06	0.000858291	56.9352	-7.66615	1.32096	1.76351e-10	1.25012e-07	56.9352	-7.57384	1.69414	1.65475e-07	5.75159e-05
Misin05G304300	UDP-glycosyltransferase 87A1-like; udp-glycosyltransferase 87a1-like	P:flavonoid biosynthetic process; C:intracellular membrane-bounded organelle; P:flavonoid glucuronidation; F:quercetin 3-O-glucosyltransferase activity; F:quercetin 7-O-glucosyltransferase activity	83.3976	-2.60608	0.651463	2.01975e-06	0.000982017	83.3976	-3.02884	0.600084	2.96343e-08	1.20041e-05	83.3976	-0.11281	0.455835	0.0624607	0.660886
Misin07G401200	putative receptor-like protein kinase At3g47110; receptor-like protein kinase at3g47110	F:nucleotide binding; F:protein kinase activity; C:membrane; P:phosphorylation	786.764	-4.45053	1.15095	2.2616e-06	0.00109021	786.764	-1.84732	1.34443	0.000319413	0.0253065	786.764	-2.14957	1.26567	0.000169616	0.017953
Misin12G113600	ATP-dependent 6-phosphofructokinase 2; atp-dependent 6-phosphofructokinase 2	F:6-phosphofructokinase activity; F:ATP binding; C:6-phosphofructokinase complex; P:fructose metabolic process; P:fructose 6-phosphate metabolic process; P:galactose metabolic process; P:mannose metabolic process; P:gluconeogenesis; P:pentose-phosphate shunt; C:plastid; F:metal ion binding; P:glycolytic process through fructose-6-phosphate	45.4616	-5.7747	1.60533	2.28741e-06	0.0010933	45.4616	-6.59479	1.03974	1.83413e-11	1.6469e-08	45.4616	-7.04849	1.5046	8.21828e-08	3.2084e-05
Misin13G198400	nitronate monooxygenase	C:cytosol; F:nitronate monooxygenase activity; P:para-aminobenzoic acid metabolic process; F:dioxygenase activity; P:oxidation-reduction process	166.228	4.8429	1.29392	2.50093e-06	0.00118531	166.228	5.28643	1.2057	5.93075e-07	0.000161373	166.228	5.13643	1.29991	1.088e-06	0.000293081
Misin09G123300	---NA---	0	36.0438	-6.43599	2.03248	3.03102e-06	0.00142458	36.0438	-7.14546	1.64664	2.48369e-07	7.75692e-05	36.0438	-5.23982	2.40049	2.65169e-05	0.0041289
Misin10G077900	mitogen-activated protein kinase kinase kinase 2-like isoform X1; mitogen-activated protein kinase kinase kinase 2-like isoform x1	F:nucleotide binding; F:protein kinase activity; P:phosphorylation; P:primary metabolic process; P:cellular macromolecule metabolic process	58.0667	-2.39893	0.664726	3.48742e-06	0.00162554	58.0667	-0.486955	0.549398	0.00338207	0.127419	58.0667	-0.809624	0.814681	0.00133031	0.078634
Misin09G167700	putative F-box/FBD/LRR-repeat protein At5g56810	F:nucleic acid binding; F:zinc ion binding	48.7919	-4.80336	1.37505	3.61841e-06	0.00167278	48.7919	-2.65599	1.60509	0.000157632	0.0145776	48.7919	-4.15565	1.66368	2.40821e-05	0.00380476
Misin10G025400	cation-chloride cotransporter 1 isoform X1; cation-chloride cotransporter 1 isoform x1	F:potassium:chloride symporter activity; F:potassium:chloride symporter activity; C:integral component of membrane; P:chloride ion homeostasis; P:potassium ion homeostasis; P:potassium ion transmembrane transport; P:chloride transmembrane transport	16.6362	-6.27633	2.04491	3.66939e-06	0.00168255	16.6362	-6.81275	1.43682	8.05661e-08	2.91309e-05	16.6362	-2.97176	2.66351	0.000264107	0.0251392
Misin11G205100	probable N-acetyltransferase HLS1; probable n-acetyltransferase hls1	F:peptide alpha-N-acetyltransferase activity; P:N-terminal protein amino acid acetylation; C:protein acetyltransferase complex; P:obsolete acyl-carrier-protein biosynthetic process	38.3086	7.8811	7.64808	4.44619e-06	0.0020223	38.3086	9.3041	7.09976	2.19918e-06	0.000493671	38.3086	0.147971	0.875558	0.0374286	0.537199
MisinT013400	hypothetical protein SORBI_005G171700	P:regulation of transcription, DNA-templated; F:zinc ion binding	21.7169	3.79009	1.09835	4.574e-06	0.00206379	21.7169	5.01504	0.986108	3.93913e-08	1.53812e-05	21.7169	1.86644	1.18573	0.000233103	0.0227096
Misin10G023700	alpha carbonic anhydrase 7-like	F:metal ion binding	16.0505	6.25529	2.21055	4.86576e-06	0.00217801	16.0505	2.00626	2.43097	0.000806487	0.0490955	16.0505	2.1669	2.57602	0.000580909	0.0440176
Misin03G074500	protein FIZZY-RELATED 3; protein fizzy-related 3	F:anaphase-promoting complex binding; P:regulation of catalytic activity; F:ubiquitin-protein transferase activator activity	21.1574	4.8112	1.4849	5.05376e-06	0.00220955	21.1574	3.90548	1.19623	9.16338e-06	0.00153793	21.1574	7.43848	1.55077	5.03559e-08	2.15312e-05
Misin11G099200	betaine aldehyde dehydrogenase	C:peroxisome; P:arginine metabolic process; P:glycine metabolic process; P:proline metabolic process; P:L-serine metabolic process; P:threonine metabolic process; F:betaine-aldehyde dehydrogenase activity; F:aminobutyraldehyde dehydrogenase activity; P:glycine betaine biosynthetic process from choline; P:beta-alanine metabolic process; F:1-pyrroline dehydrogenase activity; P:oxidation-reduction p…	21.3739	-4.86221	1.50321	5.02253e-06	0.00220955	21.3739	-5.69053	0.936907	1.62327e-10	1.16605e-07	21.3739	-1.16135	1.903	0.0018446	0.0983688
Misin15G149100	probable inactive purple acid phosphatase 1	F:acid phosphatase activity; P:riboflavin metabolic process; P:dephosphorylation; P:hexachlorocyclohexane metabolic process; F:metal ion binding	105.515	-2.5202	0.75077	5.00194e-06	0.00220955	105.515	-0.95482	0.846284	0.000811773	0.0493058	105.515	-0.0734476	0.245327	0.0890132	0.749222
Misin07G461000	ATPase family AAA domain-containing protein 3; atpase family aaa domain-containing protein 3	F:ATP binding; C:mitochondrion; F:hydrolase activity	772.283	1.29018	0.443021	5.56209e-06	0.00241309	772.283	0.346366	0.302169	0.00649833	0.187254	772.283	0.149556	0.26796	0.0201553	0.401446
Misin01G016200	predicted protein; uncharacterized protein loc100277624	F:structural constituent of ribosome; C:mitochondrial small ribosomal subunit; P:ribosome biogenesis	501.628	-1.82409	0.598271	6.1685e-06	0.00265575	501.628	-1.93564	0.477577	9.3009e-07	0.000237482	501.628	-1.63579	0.536559	1.60407e-05	0.0027522
Misin12G095900	serine carboxypeptidase-like 10	F:serine-type carboxypeptidase activity; C:mitochondrion; F:transferase activity, transferring acyl groups other than amino-acyl groups; P:secondary metabolic process; P:proteolysis involved in cellular protein catabolic process	343.994	1.96275	0.637396	6.23956e-06	0.002666	343.994	3.50757	0.480663	2.55437e-14	4.58722e-11	343.994	2.55612	0.488579	1.56011e-08	7.43812e-06
Misin07G363000	monoterpene synthase	F:magnesium ion binding; P:metabolic process; F:terpene synthase activity; F:lyase activity; F:metal ion binding	319.489	4.15538	1.30927	6.29825e-06	0.00267084	319.489	-1.63665	0.913337	0.000140701	0.0132754	319.489	-0.0581306	0.213861	0.125231	0.823004
MisinT244700	probable protein phosphatase 2C 73; probable protein phosphatase 2c 73	F:protein serine/threonine phosphatase activity; P:protein dephosphorylation; P:cation transport; C:protein serine/threonine phosphatase complex; C:membrane; P:transmembrane transport	145.353	-1.69537	0.570871	6.46361e-06	0.0027205	145.353	-2.53368	0.405001	3.83377e-11	3.30874e-08	145.353	-2.69605	0.596026	3.621e-07	0.000114754
Misin06G000800	TPA: putative HLH DNA-binding domain superfamily protein; tpa: hlh dna-binding domain superfamily protein	F:binding	882.444	-1.03186	0.412051	7.65103e-06	0.00317293	882.444	-1.31114	0.285629	1.28723e-08	5.77914e-06	882.444	-1.24839	0.260533	4.89746e-08	2.11081e-05
Misin07G502700	predicted protein; uncharacterized protein loc101770149	C:mitochondrion; C:integral component of membrane	551.704	1.01573	0.407396	7.64753e-06	0.00317293	551.704	-0.00432594	0.103206	0.918744	1	551.704	0.0247109	0.0903409	0.316368	0.992413
Misin10G005300	hypothetical protein BAE44_0023153; uncharacterized protein loc103997792	C:membrane	28.9633	-5.40996	2.00441	8.05093e-06	0.0033144	28.9633	-6.7905	1.51605	2.11908e-07	6.7156e-05	28.9633	0.00227983	0.250642	0.940016	1
MisinT340700	pathogenesis-related protein PR-4-like; pathogenesis-related protein pr-4-like	F:chitin binding; P:defense response to bacterium; P:defense response to fungus	74.1671	-5.75161	2.2743	8.44486e-06	0.00345138	74.1671	-0.0930363	0.494526	0.128261	0.749465	74.1671	-0.919681	1.75598	0.00276636	0.125242
Misin07G250100	AP2-like ethylene-responsive transcription factor PLT2 isoform X1	F:DNA binding; F:DNA-binding transcription factor activity; C:nucleus; P:transcription, DNA-templated; P:regulation of transcription, DNA-templated; P:multicellular organism development	30.7336	3.21502	1.09202	9.04172e-06	0.00366873	30.7336	3.35095	0.841239	1.77475e-06	0.000419913	30.7336	3.702	0.839503	3.74461e-07	0.000117291
Misin12G124800	---NA---	0	21.3882	5.75362	2.41532	9.81767e-06	0.00395512	21.3882	5.65643	2.05615	1.21162e-05	0.00191988	21.3882	7.65603	1.69431	1.3796e-07	4.95508e-05
MisinT447600	---NA---	0	17.2546	5.93268	2.76311	1.12452e-05	0.0044981	17.2546	3.11249	2.46287	0.000250312	0.0212371	17.2546	4.62105	2.94741	7.11034e-05	0.00895022
MisinT042000	probable LRR receptor-like serine/threonine-protein kinase At4g36180; probable lrr receptor-like serine threonine-protein kinase at4g36180	C:integral component of membrane	30.6144	3.36747	1.22352	1.15079e-05	0.00457073	30.6144	6.50244	1.70056	1.40664e-06	0.000341364	30.6144	6.39882	1.93239	3.49194e-06	0.000781732
Misin03G357000	---NA---	0	404.781	1.60613	0.649181	1.1744e-05	0.00463191	404.781	0.250871	0.326658	0.0173291	0.325641	404.781	0.819059	0.603707	0.00067602	0.0494174
Misin17G114900	---NA---	0	61.4986	-2.98243	1.09531	1.18725e-05	0.00465004	61.4986	-0.207629	0.419768	0.0269643	0.407568	61.4986	-2.3211	0.97162	5.29343e-05	0.00712959
Misin02G495200	---NA---	0	441.986	-0.882429	0.429257	1.23475e-05	0.00480275	441.986	-0.96405	0.281653	6.91466e-07	0.000186264	441.986	-3.44947	0.260043	2.72945e-41	7.35246e-37
Misin15G157200	---NA---	0	32.5297	-5.69958	2.63193	1.24356e-05	0.00480391	32.5297	-7.18319	1.76082	4.87491e-07	0.000137506	32.5297	-6.71575	2.0542	3.40686e-06	0.000767968
Misin18G259300	---NA---	0	88.6766	1.72491	0.700754	1.26168e-05	0.00484072	88.6766	2.34494	0.454254	1.95924e-08	8.30456e-06	88.6766	2.87845	0.446519	1.48165e-11	1.45134e-08
Misin07G415800	---NA---	0	477.351	3.28425	1.24661	1.33705e-05	0.00509525	477.351	2.89124	1.2001	4.21574e-05	0.00525748	477.351	1.81264	1.36961	0.000366236	0.0320829
Misin02G288000	GRIP and coiled-coil domain-containing protein 2	0	139.771	-5.52195	2.59765	1.40532e-05	0.00531948	139.771	-6.58082	1.42453	1.5134e-07	5.09589e-05	139.771	-7.04134	1.97833	1.85148e-06	0.000463946
Misin12G156400	protein NRT1/ PTR FAMILY 4.6-like isoform X1; protein nrt1 ptr family -like isoform x1	F:transporter activity; P:transport; C:integral component of membrane	21.6805	4.42976	1.80551	1.44495e-05	0.00543302	21.6805	4.20853	1.18259	5.1391e-06	0.000977947	21.6805	8.08424	1.54182	5.91791e-09	3.09541e-06
Misin03G034300	DDRGK domain-containing protein 1; ddrgk domain-containing protein 1	C:integral component of membrane	798.015	-0.753718	0.407775	1.46503e-05	0.00547205	798.015	-0.968405	0.253636	1.17594e-07	4.06304e-05	798.015	-0.823339	0.238701	1.8207e-05	0.00305576
Misin02G296700	---NA---	0	107.91	2.54515	1.01096	1.47737e-05	0.00548184	107.91	1.87063	0.988953	0.00011375	0.0113697	107.91	2.40995	0.845454	2.39726e-05	0.00379861
Misin14G123500	putative disease resistance RPP13-like protein 3; disease resistance rpp13-like protein 3	C:plastid; F:ADP binding	37.7378	-3.01631	1.19513	1.53403e-05	0.00565485	37.7378	-2.59715	0.824077	1.10271e-05	0.00177339	37.7378	-1.46601	1.23372	0.000558618	0.04292
Misin10G060500	putative disease resistance protein RGA1	F:protein kinase activity; F:ATP binding; P:protein phosphorylation; C:membrane; C:integral component of membrane; F:ADP binding	46.0824	-5.38348	2.57887	1.55409e-05	0.00569159	46.0824	-7.7696	1.63372	3.10177e-08	1.24708e-05	46.0824	-6.72975	1.8192	1.53662e-06	0.000398007
Misin07G320300	probable ATP-dependent DNA helicase RecQ; probable atp-dependent dna helicase	F:nucleic acid binding; F:DNA helicase activity; F:helicase activity; C:replication fork; P:DNA replication; P:DNA repair; P:DNA recombination; C:nuclear lumen; P:chromosome organization	24.6254	-5.64644	2.93131	1.57393e-05	0.00572103	24.6254	-7.34012	1.91146	7.32803e-07	0.000196417	24.6254	-4.94951	2.9154	5.32771e-05	0.00714006
Misin08G240700	2-C-methyl-D-erythritol 2,4-cyclodiphosphate synthase, chloroplastic; 2-c-methyl-d-erythritol -cyclodiphosphate chloroplastic	F:2-C-methyl-D-erythritol 2,4-cyclodiphosphate synthase activity; C:chloroplast stroma; P:chlorophyll biosynthetic process; P:carotenoid biosynthetic process; P:isopentenyl diphosphate biosynthetic process, methylerythritol 4-phosphate pathway; F:metal ion binding	332.534	0.982506	0.500499	1.58241e-05	0.00572103	332.534	0.465837	0.286489	0.00162904	0.0787397	332.534	0.0494658	0.12549	0.114856	0.802715
MisinT245000	hypothetical protein SORBIDRAFT_05g000760	C:membrane; C:integral component of membrane	239.613	-2.96877	1.21586	1.70261e-05	0.00611637	239.613	-0.0594357	0.223595	0.26483	0.900741	239.613	-0.151099	0.417001	0.0319371	0.498609
Misin09G205400	cysteine-rich receptor-like protein kinase 21 isoform X1; cysteine-rich receptor-like protein kinase 21 isoform x1	F:protein serine/threonine kinase activity; F:ubiquitin-protein transferase activity; F:ATP binding; C:plasma membrane; P:protein phosphorylation; P:ubiquitin-dependent protein catabolic process; P:defense response; P:serine family amino acid metabolic process; C:plasmodesma; P:protein ubiquitination; C:obsolete intracellular part	26.0792	-5.27	2.59755	1.73152e-05	0.00618088	26.0792	-7.0793	1.65276	3.09058e-07	9.30196e-05	26.0792	-6.21071	2.03713	5.67715e-06	0.00115855
Misin08G143900	---NA---	0	63.8417	-3.93075	1.6572	1.7614e-05	0.006248	63.8417	-0.371596	0.769245	0.0107598	0.2506	63.8417	-0.366129	0.818889	0.00972708	0.274489
Misin02G343000	60S ribosomal protein L10; 60s ribosomal protein l10	P:ribosomal large subunit assembly; F:DNA-binding transcription factor activity; F:structural constituent of ribosome; C:transcription factor complex; P:regulation of transcription, DNA-templated; P:regulation of transcription, DNA-templated; P:translation; C:integral component of membrane; C:cytosolic large ribosomal subunit; F:sequence-specific DNA binding	181.028	3.21414	1.33645	1.79431e-05	0.00632494	181.028	2.66109	1.29766	7.91285e-05	0.00858867	181.028	0.172981	0.509349	0.029101	0.478771
Misin12G056600	---NA---	0	14.1779	-5.34183	2.75678	1.82218e-05	0.00634389	14.1779	-5.24925	1.585	6.51863e-06	0.00117849	14.1779	-0.480652	1.27089	0.00776198	0.238632
Misin09G184700	probable O-methyltransferase 2; probable o-methyltransferase 2	F:O-methyltransferase activity; F:S-adenosylmethionine-dependent methyltransferase activity; P:aromatic compound biosynthetic process; P:methylation; F:ADP binding; F:protein dimerization activity	258.417	-3.09937	1.29525	1.82206e-05	0.00634389	258.417	-5.25783	0.901392	7.49361e-10	4.79542e-07	258.417	-0.247613	0.861643	0.0213152	0.41229
Misin15G054800	DNA-directed RNA polymerase V subunit 5A; dna-directed rna polymerase v subunit 5a	F:RNA polymerase I activity; F:RNA polymerase II activity; F:RNA polymerase III activity; F:DNA binding; C:RNA polymerase II, core complex; C:RNA polymerase III complex; C:RNA polymerase I complex; P:transcription, DNA-templated; C:plastid; C:integral component of membrane	159.737	1.29862	0.638543	1.8342e-05	0.00634654	159.737	0.437807	0.378416	0.00312993	0.120878	159.737	0.0246972	0.112123	0.329131	0.996096
Misin11G199400	Polygalacturonase ADPG1; polygalacturonase adpg1	P:metabolic process; F:hydrolase activity, acting on glycosyl bonds	14.4384	5.5646	3.21633	1.89339e-05	0.00651142	14.4384	5.0839	2.86889	4.57872e-05	0.00561911	14.4384	0.579787	1.52835	0.00574993	0.198703
Misin07G365600	COX assembly mitochondrial protein 2 homolog; cox assembly mitochondrial protein 2 homolog	F:DNA binding; C:nucleus; C:mitochondrion; P:regulation of transcription, DNA-templated	15.3829	-5.0271	2.52621	2.00038e-05	0.00683767	15.3829	-7.13707	1.56253	1.18553e-07	4.06817e-05	15.3829	-5.79886	2.02177	8.47551e-06	0.00162498
Misin05G281900	cobalt import ATP-binding protein cbiO 2; cobalt import atp-binding protein cbio 2	F:ATP binding; C:chloroplast envelope; F:ATPase activity	72.8094	2.33544	1.03977	2.04787e-05	0.00695783	72.8094	2.54999	0.791278	9.52858e-06	0.0015747	72.8094	2.3153	0.685234	8.69402e-06	0.00165142
Misin01G106500	haloacid dehalogenase-like hydrolase domain-containing protein 3	P:metabolic process; F:hydrolase activity	36.7243	-2.22791	1.01929	2.17612e-05	0.00734931	36.7243	-0.43687	0.545313	0.00472473	0.157613	36.7243	-0.0897145	0.274707	0.0654898	0.674391
Misin05G043900	protein GIGANTEA; protein gigantea	C:nucleoplasm; P:regulation of transcription, DNA-templated; P:response to cold; P:response to blue light; P:flower development; P:response to far red light; P:temperature compensation of the circadian clock; P:cell differentiation; P:response to hydrogen peroxide; P:positive regulation of long-day photoperiodism, flowering	4774.91	0.824256	0.498072	2.25511e-05	0.00757074	4774.91	0.28008	0.248006	0.0124782	0.272819	4774.91	0.0133649	0.0784405	0.557139	1
Misin10G034200	---NA---	0	18.2665	-5.07762	2.8101	2.32629e-05	0.00776347	18.2665	-1.45549	1.58489	0.000987804	0.0565547	18.2665	-3.03541	2.78472	0.00026117	0.0249477
Misin08G323100	putative ubiquinone biosynthesis protein ubiB; uncharacterized protein sll0005	F:binding	152.164	1.82096	0.910518	2.52479e-05	0.00837638	152.164	2.81458	0.540617	1.37692e-08	6.13071e-06	152.164	3.06465	0.5286	6.7872e-10	4.3531e-07
MisinT014900	putative cytochrome P450 superfamily protein; cytochrome p450 superfamily protein	F:iron ion binding; C:integral component of membrane; F:oxidoreductase activity, acting on paired donors, with incorporation or reduction of molecular oxygen, NAD(P)H as one donor, and incorporation of one atom of oxygen; F:heme binding; P:secondary metabolite biosynthetic process; P:oxidation-reduction process	378.02	4.66339	2.45466	2.54083e-05	0.00838028	378.02	5.93003	1.5582	2.01116e-06	0.000457179	378.02	11.4615	1.3748	1.99216e-19	8.94399e-16
Misin01G289300	---NA---	0	25.6443	3.20272	1.5339	2.73105e-05	0.00895529	25.6443	3.93639	1.14812	6.71236e-06	0.00120142	25.6443	4.33323	1.50715	1.25999e-05	0.00223296
Misin19G036900	predicted protein	F:ubiquitin-protein transferase activity; C:membrane; C:integral component of membrane; P:protein ubiquitination; C:SCF ubiquitin ligase complex; P:SCF-dependent proteasomal ubiquitin-dependent protein catabolic process	65.4351	-3.53891	1.74176	2.86929e-05	0.00934329	65.4351	-2.84132	1.40013	8.0356e-05	0.00867571	65.4351	-1.65086	1.70501	0.000726769	0.0519747
Misin09G189700	SEC14 cytosolic factor-like; sec14 cytosolic factor-like	F:transporter activity; C:intracellular; P:transport	43.3483	-2.63353	1.2931	2.88251e-05	0.00934329	43.3483	-2.57744	0.930958	2.2655e-05	0.00322042	43.3483	-0.148073	0.416431	0.0332745	0.508413
Misin03G352500	---NA---	0	24.321	5.02666	3.36635	2.96809e-05	0.00956574	24.321	6.37643	2.45283	8.98102e-06	0.00151204	24.321	4.98151	3.15003	5.86248e-05	0.00764748
Misin11G021300	---NA---	0	36.4809	-3.56912	1.79115	3.01074e-05	0.00964806	36.4809	-4.83477	0.8897	6.85044e-09	3.23744e-06	36.4809	-0.596412	1.16034	0.00495066	0.179486
Misin08G144200	probable U3 small nucleolar RNA-associated protein 7; probable u3 small nucleolar rna-associated protein 7	P:maturation of SSU-rRNA from tricistronic rRNA transcript (SSU-rRNA, 5.8S rRNA, LSU-rRNA); C:nucleolus; C:integral component of membrane; C:90S preribosome; C:small-subunit processome	432.606	0.791583	0.539202	3.13979e-05	0.0100047	432.606	0.102712	0.177981	0.127977	0.749105	432.606	0.0790849	0.171879	0.053577	0.624375
Misin14G079700	---NA---	0	223.605	-3.59506	1.84862	3.19687e-05	0.0101294	223.605	-1.49488	1.63012	0.000971044	0.0559518	223.605	-3.80699	1.47218	2.3613e-05	0.00375265
Misin04G318200	predicted protein; uncharacterized protein loc9267373	F:ATPase-coupled transmembrane transporter activity	37.7557	1.533	0.879894	3.37545e-05	0.0106355	37.7557	1.7327	0.672847	2.78592e-05	0.00373362	37.7557	2.96343	1.03531	2.04548e-05	0.00333939
Misin10G003700	---NA---	0	16.1923	-4.74984	3.12121	3.44617e-05	0.010798	16.1923	-4.96759	2.65573	4.65249e-05	0.00568374	16.1923	-0.0913022	0.500905	0.0969213	0.767131
Misin03G006300	---NA---	0	11.8876	-4.62289	2.90613	3.49792e-05	0.0108996	11.8876	-6.52586	1.83036	2.24024e-06	0.0005008	11.8876	-3.61916	2.79048	0.000153901	0.0166494
MisinT087300	rho GTPase-activating protein REN1-like isoform X1; rho gtpase-activating protein ren1-like isoform x1	P:regulation of GTPase activity	214.459	1.20794	0.750735	3.52413e-05	0.0109209	214.459	1.52175	0.488193	6.00088e-06	0.00109592	214.459	2.78249	0.40154	6.20999e-13	8.57855e-10
Misin14G074000	hypothetical protein SORBI_008G077400	C:integral component of membrane	4.87486	4.56909	2.98528	3.7736e-05	0.0116301	4.87486	0.247402	0.8446	0.0275317	0.410013	4.87486	0.108986	0.567215	0.075126	0.708899
Misin07G271500	NADP-dependant malate dehydrogenase; nadp-dependant malate partial	P:carbohydrate metabolic process; P:pyruvate metabolic process; P:tricarboxylic acid cycle; P:malate metabolic process; C:chloroplast; P:carbon utilization; F:malate dehydrogenase (NADP+) activity	201.662	-1.4423	0.883133	3.90888e-05	0.0118527	201.662	-0.862032	0.5849	0.000390698	0.0291966	201.662	-3.11556	0.417114	9.10056e-15	1.88574e-11
MisinT181400	---NA---	0	116.575	-1.21371	0.778413	3.89448e-05	0.0118527	116.575	-1.84987	0.424086	3.05248e-07	9.23889e-05	116.575	-3.3545	0.565885	2.42937e-10	1.86975e-07
Misin01G025700	Protein kinase APK1A, chloroplastic; protein kinase chloroplastic	F:protein serine/threonine kinase activity; F:ATP binding; P:protein phosphorylation; P:serine family amino acid metabolic process; C:plastid	330.803	-0.890172	0.625671	3.88305e-05	0.0118527	330.803	-1.26833	0.383889	1.80826e-06	0.000419913	330.803	-1.03165	0.382348	5.4477e-05	0.00722894
MisinT317000	mTERF family protein	F:double-stranded DNA binding; C:mitochondrion; P:regulation of transcription, DNA-templated	22.0864	-3.44794	1.9164	3.97761e-05	0.0119328	22.0864	-0.806089	1.04487	0.00225745	0.09816	22.0864	-2.8092	1.56403	0.000111034	0.0127547
Misin02G408100	predicted protein; uncharacterized protein loc100275414	C:membrane	344.589	-2.01037	1.14603	3.97403e-05	0.0119328	344.589	-5.80335	0.635494	1.07947e-20	7.26956e-17	344.589	-0.100321	0.312215	0.0578442	0.640236
Misin09G200300	putative disease resistance protein RGA1	C:membrane; C:integral component of membrane; F:ADP binding	14.1066	4.48316	2.98606	4.03465e-05	0.0120399	14.1066	1.73187	2.33336	0.00109244	0.0606756	14.1066	2.84973	2.78388	0.000310668	0.0283202
Misin12G006100	---NA---	0	23.253	-4.43866	3.08817	4.32859e-05	0.0128491	23.253	-7.11368	1.81818	7.56362e-07	0.00019975	23.253	-5.78727	2.48177	1.78991e-05	0.00303681
Misin08G287400	F-box/kelch-repeat protein At3g23880-like	F:ubiquitin-protein transferase activity; P:protein ubiquitination; C:SCF ubiquitin ligase complex; P:SCF-dependent proteasomal ubiquitin-dependent protein catabolic process	36.7281	2.84071	1.64495	4.62805e-05	0.0136661	36.7281	3.01214	1.40592	6.51333e-05	0.00734112	36.7281	6.47514	1.95406	3.40333e-06	0.000767968
Misin19G069100	---NA---	0	15.205	-4.30898	3.17199	4.89105e-05	0.0143675	15.205	-5.9802	2.26418	1.13435e-05	0.00181344	15.205	-0.459641	1.28052	0.00833411	0.249029
Misin10G032200	Disease resistance protein RGA2; disease resistance protein rga2	F:nucleotide binding	29.7585	-1.58094	1.03033	5.05129e-05	0.0147412	29.7585	-0.0835462	0.199682	0.183788	0.833459	29.7585	-1.29674	0.933103	0.000416582	0.0355116
Misin03G164900	predicted protein; uncharacterized protein loc100278276	C:membrane	96.9075	2.53639	1.52544	5.07056e-05	0.0147412	96.9075	-0.0208075	0.197081	0.650931	1	96.9075	0.0132121	0.152553	0.611959	1
Misin09G170100	---NA---	0	46.03	-3.09019	1.95765	5.73566e-05	0.0165893	46.03	-5.12757	1.15475	5.12101e-07	0.000143695	46.03	-6.81691	1.9399	2.15663e-06	0.00052813
MisinT209100	Disease resistance protein RPM1	F:ATP binding; P:apoptotic process; F:ADP binding	31.4295	-3.91286	2.80962	5.83571e-05	0.0166978	31.4295	-2.27622	1.5546	0.000241505	0.0206853	31.4295	-5.22414	1.02761	1.16909e-08	5.72588e-06
Misin02G211900	---NA---	0	187.013	2.54794	1.61944	5.8916e-05	0.0166978	187.013	2.8416	1.25477	5.40178e-05	0.006496	187.013	4.34008	0.926026	8.92674e-08	3.4352e-05
Misin06G100000	---NA---	0	47.1286	-3.73338	2.57123	5.88e-05	0.0166978	47.1286	-6.49226	1.40476	1.59415e-07	5.24185e-05	47.1286	-4.74649	2.6851	5.3842e-05	0.00716715
MisinT173100	biogenesis of lysosome-related organelles complex 1 subunit 1	C:mitochondrion; P:biological_process; P:endosomal transport; C:BLOC-1 complex	178.427	1.1744	0.86857	5.85328e-05	0.0166978	178.427	0.427342	0.453486	0.0041215	0.145508	178.427	0.452005	0.543374	0.00339154	0.143114
Misin10G053700	hypothetical protein SETIT_026231mg	F:DNA binding; F:DNA-binding transcription factor activity; C:nucleus; P:regulation of transcription, DNA-templated; F:sequence-specific DNA binding	13.642	4.01993	3.09677	5.97844e-05	0.0168592	13.642	3.20032	2.73121	0.000256333	0.0216118	13.642	0.0601516	0.297513	0.146561	0.860028
Misin17G150500	peroxidase 2-like	F:peroxidase activity; C:extracellular region; P:obsolete peroxidase reaction; P:response to oxidative stress; F:heme binding; P:hydrogen peroxide catabolic process; F:metal ion binding; P:oxidation-reduction process; P:cellular oxidant detoxification	34.2629	3.15976	2.05613	6.05478e-05	0.0169895	34.2629	-0.00456311	0.212916	0.913769	1	34.2629	-0.0176136	0.231535	0.563112	1
Misin17G223700	ABC transporter B family member 11-like; abc transporter b family member 11-like	F:ATP binding; C:mitochondrion; C:integral component of membrane; F:ATPase-coupled transmembrane transporter activity; P:transmembrane transport	44.1867	2.19883	1.47199	6.54941e-05	0.0182865	44.1867	1.38724	1.25832	0.000670946	0.0432321	44.1867	3.18169	0.997664	1.0794e-05	0.00197127
Misin19G219700	phosphoglycerate kinase, cytosolic; phosphoglycerate cytosolic	F:phosphoglycerate kinase activity; F:ATP binding; C:nucleus; C:vacuolar membrane; C:cytosol; C:plasma membrane; P:gluconeogenesis; P:glycolytic process; C:plasmodesma; C:chloroplast stroma; P:carbon utilization; C:apoplast	171.821	2.79253	1.85695	6.62108e-05	0.0183955	171.821	0.0708851	0.2946	0.187346	0.838034	171.821	0.0584885	0.306018	0.156754	0.875067
Misin09G191700	geraniol 8-hydroxylase; geraniol 8-hydroxylase-like	C:membrane; F:oxidoreductase activity, acting on paired donors, with incorporation or reduction of molecular oxygen, NAD(P)H as one donor, and incorporation of one atom of oxygen; P:secondary metabolite biosynthetic process; F:metal ion binding	31.1348	-2.58588	1.73014	6.75194e-05	0.0186671	31.1348	-0.139672	0.408744	0.0597524	0.576394	31.1348	-0.209395	0.779617	0.0274641	0.466141
Misin12G006000	---NA---	0	10.7961	-3.74672	2.98684	7.14669e-05	0.0196621	10.7961	-6.23706	1.86119	3.80171e-06	0.000761401	10.7961	-3.80247	2.72813	0.000126355	0.0142117
MisinT317800	PREDICTED: uncharacterized protein LOC106804428; uncharacterized protein loc106804428	P:cellular protein metabolic process	17.6445	3.1832	2.2811	7.44626e-05	0.0203869	17.6445	1.4266	1.70873	0.00120723	0.0651224	17.6445	0.146955	0.549746	0.0431962	0.570302
Misin01G053500	plant disease resistance polyprotein-like	F:DNA binding; F:RNA binding; F:RNA-directed DNA polymerase activity; P:RNA-dependent DNA biosynthetic process; P:DNA recombination	45.6139	-2.87658	2.03031	7.59086e-05	0.0206823	45.6139	-3.49791	1.48237	4.30888e-05	0.00534887	45.6139	-0.538815	1.06164	0.00562086	0.195559
Misin02G498500	DUF21 domain-containing protein At2g14520-like isoform X1; duf21 domain-containing protein at2g14520-like isoform x1	C:integral component of membrane	685.28	-0.720556	0.685346	8.33327e-05	0.0224879	685.28	-0.184378	0.247263	0.0398744	0.486576	685.28	-0.631437	0.480575	0.00098159	0.0641786
Misin07G343600	---NA---	0	396.269	-0.438116	0.482385	8.30437e-05	0.0224879	396.269	-0.0925064	0.160427	0.139701	0.767787	396.269	-0.0427601	0.105855	0.140834	0.850513
Misin11G177500	---NA---	0	70.8596	-2.89939	2.15047	8.46534e-05	0.0227355	70.8596	-0.14342	0.442464	0.0577653	0.569356	70.8596	-1.58969	1.64333	0.000760384	0.0536447
Misin09G184300	probable LRR receptor-like serine/threonine-protein kinase At3g47570; probable lrr receptor-like serine threonine-protein kinase at3g47570	F:protein serine/threonine kinase activity; F:ATP binding; P:protein phosphorylation; P:serine family amino acid metabolic process; C:integral component of membrane	18.3973	-3.01986	2.29299	8.69208e-05	0.0232338	18.3973	-3.73135	1.75413	5.8939e-05	0.00691795	18.3973	-1.49504	1.96563	0.00110502	0.0696293
Misin19G088000	lipase class 3-like	P:lipid metabolic process; C:membrane; F:hydrolase activity	26.4804	-2.77122	2.0699	8.7564e-05	0.0232953	26.4804	0.000995594	0.280742	0.979911	1	26.4804	-0.0302507	0.296082	0.38403	1
Misin01G041700	Lipid phosphate phosphatase delta; lipid phosphate phosphatase delta	C:endoplasmic reticulum membrane; P:sphingolipid metabolic process; P:response to abscisic acid; C:integral component of membrane; F:hydrolase activity; P:stomatal closure	323.639	-0.549982	0.57932	8.99378e-05	0.0238145	323.639	-0.436794	0.293857	0.00236485	0.101058	323.639	-0.26965	0.340887	0.00620529	0.208632
Misin10G103000	putative disease resistance RPP13-like protein 3	C:membrane; C:integral component of membrane; F:ADP binding	508.253	-0.63137	0.643331	9.21811e-05	0.0241964	508.253	-1.0011	0.40736	2.35969e-05	0.00330977	508.253	-0.387634	0.410543	0.0031988	0.138311
Misin07G226100	pseudo-response regulator 37	C:intracellular; P:transcription, DNA-templated; P:regulation of cellular process	1277.01	1.46565	1.19017	9.2238e-05	0.0241964	1277.01	0.0109148	0.170496	0.822687	1	1277.01	0.0121963	0.125613	0.616622	1
Misin07G328900	predicted protein; uncharacterized protein loc100277966	C:plastid; C:integral component of membrane	404.177	-0.538475	0.592722	0.00010242	0.026743	404.177	-0.910534	0.354714	1.91864e-05	0.0027937	404.177	-1.88732	0.291635	3.70236e-12	4.33618e-09
MisinT029700	Delta(24)-sterol reductase; delta -sterol reductase	P:polysaccharide biosynthetic process; C:vacuolar membrane; C:plasma membrane; P:starch metabolic process; P:acetyl-CoA metabolic process; P:plant-type cell wall organization; P:lignin metabolic process; P:multidimensional cell growth; P:plant-type secondary cell wall biogenesis; P:cell tip growth; P:regulation of meristem growth; C:integral component of membrane; P:sterol biosynthetic process; P…	26.3804	2.04212	1.63703	0.000104652	0.0272	26.3804	1.48975	1.31061	0.000594927	0.0397311	26.3804	2.48074	2.4524	0.000396342	0.0340557
Misin09G194200	ELKS/Rab6-interacting/CAST family member 1-like	C:membrane; C:integral component of membrane	473.588	1.72905	1.4404	0.000109356	0.0281629	473.588	2.22855	1.07019	7.77805e-05	0.00846551	473.588	-0.00781905	0.136071	0.751324	1
Misin10G080900	predicted protein; uncharacterized protein loc100275409	C:chloroplast; C:plant-type vacuole membrane; F:malate transmembrane transporter activity; P:malate transport	868.089	1.4256	1.23136	0.000108911	0.0281629	868.089	0.275215	0.471708	0.0147265	0.298716	868.089	0.0161507	0.132976	0.522253	1
Misin09G205700	---NA---	0	33.578	-2.18049	1.78466	0.000111903	0.0286879	33.578	-1.91462	1.17076	0.000186623	0.0167572	33.578	-3.32815	1.05059	1.06519e-05	0.00196532
Misin09G172200	mannose/glucose-specific lectin isoform X1; mannose glucose-specific lectin isoform x1	F:nucleotide binding; F:protein kinase activity	63.0537	2.55896	2.13114	0.000114764	0.0292882	63.0537	4.26789	2.4957	8.28351e-05	0.0089076	63.0537	7.35348	1.72361	3.29101e-07	0.000104913
Misin07G317800	predicted protein; uncharacterized protein loc101782397	P:pseudouridine synthesis; F:RNA binding; F:pseudouridine synthase activity	33.0506	2.40643	1.99811	0.000115725	0.0294005	33.0506	3.3009	1.45284	5.08776e-05	0.00614581	33.0506	0.0761089	0.318322	0.10042	0.77536
Misin09G204800	cell number regulator 13-like	F:binding	454.901	-1.53971	1.34869	0.000118985	0.030093	454.901	-0.0418553	0.199802	0.407283	0.958951	454.901	-0.967235	1.02218	0.00126066	0.076227
Misin14G146400	ankyrin repeat, SAM and basic leucine zipper domain-containing protein 1-like; ankyrin sam and basic leucine zipper domain-containing protein 1-like	F:protein dimerization activity	69.5576	1.61041	1.43594	0.000128304	0.0323052	69.5576	3.18466	0.810183	2.00066e-06	0.000456718	69.5576	2.715	0.888026	1.57221e-05	0.00271483
Misin07G309900	betaine aldehyde dehydrogenase	F:nucleotide binding; C:peroxisome; P:arginine metabolic process; P:glycine metabolic process; P:proline metabolic process; P:L-serine metabolic process; P:threonine metabolic process; F:betaine-aldehyde dehydrogenase activity; F:aminobutyraldehyde dehydrogenase activity; P:glycine betaine biosynthetic process from choline; P:beta-alanine metabolic process; F:1-pyrroline dehydrogenase activity; P…	3396.88	0.307144	0.423924	0.000129251	0.0323988	3396.88	0.111171	0.17075	0.10141	0.693202	3396.88	0.0901097	0.161397	0.0350842	0.522
MisinT470400	EIN3-binding F-box protein 1	F:ubiquitin-protein transferase activity; C:SCF ubiquitin ligase complex; P:SCF-dependent proteasomal ubiquitin-dependent protein catabolic process	485.659	-0.77497	0.831624	0.000133185	0.0332372	485.659	-0.0584464	0.173592	0.308834	0.925892	485.659	-0.370635	0.490574	0.00492246	0.178975
Misin07G274500	multiple myeloma tumor-associated protein 2 homolog	0	486.281	0.635751	0.73026	0.000139525	0.0346661	486.281	0.707152	0.477383	0.000542148	0.037208	486.281	1.32293	0.443022	2.12702e-05	0.00341328
Misin01G045600	small multi-drug export protein	C:plastid; C:membrane	83.4863	-1.95693	1.80129	0.000149176	0.0367403	83.4863	-1.1367	1.28067	0.00127377	0.0668983	83.4863	-4.01347	1.21014	6.32445e-06	0.0012666
Misin11G176700	---NA---	0	13.7887	-2.83457	3.02148	0.000148759	0.0367403	13.7887	-4.46622	1.89208	3.42047e-05	0.00445115	13.7887	-4.03464	2.82399	0.000108845	0.0125568
Misin16G075500	---NA---	0	133.071	1.89028	1.77748	0.000156793	0.0384484	133.071	2.40588	1.45607	0.000165903	0.0152266	133.071	4.3626	0.993385	2.99847e-07	9.79044e-05
MisinT551300	protein FLX-like 1	C:membrane; C:integral component of membrane	657.568	-0.207294	0.339603	0.000163634	0.0399521	657.568	-0.563201	0.18762	7.46712e-05	0.00822681	657.568	-1.04054	0.197119	1.04565e-08	5.21616e-06
MisinT021500	Helicase protein MOM1; uncharacterized protein loc103638205 isoform x1	F:ATP binding; F:zinc ion binding; C:plastid	2831.75	-0.423913	0.575644	0.000169584	0.0412265	2831.75	-0.0247539	0.126725	0.612029	0.999563	2831.75	-0.124665	0.238465	0.0268628	0.463708
Misin12G215500	predicted protein; uncharacterized protein idp225	C:plastid	57.0767	2.42643	3.48997	0.000173569	0.042014	57.0767	0.335765	1.15935	0.016303	0.316158	57.0767	0.320834	1.09453	0.014419	0.341746
Misin13G084700	ABC transporter A family member 7-like; abc transporter a family member 7-like	F:ATP binding; P:lipid transport; C:integral component of membrane; F:ATPase-coupled transmembrane transporter activity; C:intracellular membrane-bounded organelle; P:transmembrane transport	93.9516	-1.52572	1.53202	0.000175695	0.0423469	93.9516	-0.322304	0.61359	0.0120983	0.268632	93.9516	-0.225104	0.556864	0.0182148	0.383346
MisinT528100	tubby like protein 3; tubby protein	F:DNA-binding transcription factor activity; C:nucleus; C:transcription factor complex; C:cytosol; C:plasma membrane; C:cilium; P:regulation of transcription, DNA-templated; P:regulation of transcription, DNA-templated; F:phosphoric diester hydrolase activity; C:plastid; P:response to fungus; P:response to salt stress; F:phosphatidylinositol binding; P:response to hydrogen peroxide; P:protein loc…	65.2661	2.46274	3.42111	0.000178148	0.0427555	65.2661	0.177326	0.701837	0.0468417	0.520698	65.2661	2.99625	3.22207	0.000291284	0.0268714
Misin18G134000	C2 and GRAM domain-containing protein At1g03370-like; c2 and gram domain-containing protein at1g03370-like	F:ligase activity	171.356	0.917968	1.03194	0.000179573	0.042915	171.356	1.31442	0.811096	0.000210494	0.0184697	171.356	1.89589	0.672596	2.59147e-05	0.00405859
Misin15G160100	putative F-box/LRR-repeat protein At5g02700	F:nucleic acid binding; F:zinc ion binding; F:metal ion binding	116.067	1.56246	1.58873	0.000183726	0.0437221	116.067	1.49265	1.28522	0.000562412	0.0380653	116.067	0.187801	0.506354	0.0243341	0.441712
Misin08G103500	60S ribosomal protein L11; 60s ribosomal protein l11	P:ribosomal large subunit assembly; F:structural constituent of ribosome; C:nucleus; P:DNA replication; P:translation; F:rRNA binding; C:cytosolic large ribosomal subunit	1965.84	0.280089	0.437472	0.000186807	0.0442686	1965.84	-0.0216209	0.108375	0.621304	1	1965.84	0.0848238	0.168773	0.0438807	0.574501
Misin10G033300	CBL-interacting protein kinase 32; cbl-interacting protein kinase 32	F:nucleotide binding; F:protein serine/threonine kinase activity; C:nucleus; C:mitochondrion; P:protein phosphorylation; P:serine family amino acid metabolic process; C:membrane; P:intracellular signal transduction	44.3964	1.20109	1.29716	0.000191897	0.0450959	44.3964	3.75838	0.702155	7.48943e-09	3.50863e-06	44.3964	2.58299	0.801951	1.19166e-05	0.00214003
Misin18G011500	Protein SRG1; protein srg1	F:iron ion binding; F:dioxygenase activity; P:oxidation-reduction process	87.056	-1.95563	1.99489	0.000191866	0.0450959	87.056	-0.0691241	0.284853	0.195653	0.847196	87.056	-0.591886	1.13056	0.0049085	0.178975
MisinT067200	serine/threonine-protein kinase CDL1-like; serine threonine-protein kinase cdl1-like	F:nucleotide binding; F:protein kinase activity; P:protein phosphorylation	27.578	1.34312	1.42765	0.00019502	0.0455533	27.578	2.3717	1.22676	0.00010039	0.0103611	27.578	3.95202	1.10145	3.66716e-06	0.000813038
MisinT500200	---NA---	0	16.8649	-2.43561	2.71805	0.000195459	0.0455533	16.8649	-5.93434	1.50843	1.53016e-06	0.000368024	16.8649	-2.02521	2.41391	0.000650849	0.0480994
Misin02G236000	---NA---	0	54.4975	0.729748	0.899764	0.00020168	0.0468096	54.4975	1.18612	0.696131	0.000176007	0.0159101	54.4975	1.97197	0.764977	4.04891e-05	0.00577076
Misin19G049800	double-stranded RNA-binding protein 8-like; double-stranded rna-binding protein 8-like	F:double-stranded RNA binding; F:ribonuclease III activity; C:nucleus; P:production of siRNA involved in RNA interference; P:primary miRNA processing; P:pre-miRNA processing; P:TOR signaling; C:TORC1 complex; P:regulation of RNA metabolic process; P:RNA phosphodiester bond hydrolysis, endonucleolytic	32.4362	1.1752	1.29775	0.000202661	0.0468447	32.4362	2.12416	0.968822	6.38745e-05	0.00726	32.4362	2.6832	0.821956	1.07917e-05	0.00197127
Misin17G013400	maize proteinase inhibitor	F:serine-type endopeptidase inhibitor activity; F:peptidase activity; P:response to wounding; P:negative regulation of endopeptidase activity	54.9197	1.79114	1.87779	0.000205239	0.0472468	54.9197	-0.0202157	0.246348	0.628297	1	54.9197	0.000860183	0.162726	0.973581	1
Misin09G011900	Disease resistance protein RGA2	F:ADP binding	46.6761	-0.938446	1.09827	0.000208265	0.0475038	46.6761	-0.118443	0.257097	0.0899271	0.66568	46.6761	-0.361055	0.635513	0.00735436	0.231705
Misin07G369800	F-box domain containing protein	F:ubiquitin-protein transferase activity; P:protein ubiquitination; C:SCF ubiquitin ligase complex; P:SCF-dependent proteasomal ubiquitin-dependent protein catabolic process	52.9883	-0.84234	1.01069	0.000207645	0.0475038	52.9883	-0.293623	0.415572	0.0118343	0.265654	52.9883	-0.0326842	0.15245	0.261197	0.96537
Misin10G037700	predicted protein; 60s ribosomal protein l3-like	F:SNARE binding; F:structural constituent of ribosome; F:SNAP receptor activity; C:ribosome; P:translation; P:intracellular protein transport; P:vesicle fusion; C:endomembrane system; C:integral component of membrane; C:SNARE complex; P:ribosome biogenesis; P:Golgi vesicle transport; P:vesicle docking	152.074	-0.44614	0.632642	0.000208882	0.0475038	152.074	-1.77591	0.35249	1.97306e-08	8.30456e-06	152.074	-0.0149227	0.118195	0.536956	1
Misin10G036800	ATP binding protein; atp binding protein	F:protein serine/threonine kinase activity; F:ATP binding; C:cytosol; P:protein phosphorylation; P:serine family amino acid metabolic process; F:amino acid binding; P:intracellular signal transduction	484.161	0.522192	0.713957	0.000213169	0.0480909	484.161	1.314	0.525129	2.36522e-05	0.00330977	484.161	0.815241	0.559902	0.000574959	0.0436896
Misin15G023800	---NA---	0	13.9475	1.84327	1.95988	0.000212336	0.0480909	13.9475	2.05292	1.6311	0.000381291	0.028896	13.9475	0.936995	1.73972	0.00266685	0.122906
Misin04G299200	---NA---	0	180.019	-2.3519	2.88488	0.000219012	0.0492123	180.019	-1.31594	2.01393	0.00180963	0.0847773	180.019	-0.1347	0.591144	0.0530502	0.621811
Misin07G419500	predicted protein	0	147.381	-1.59562	1.73511	0.000221817	0.0496448	147.381	-0.397608	0.773302	0.00920746	0.229654	147.381	-0.0448679	0.232612	0.204019	0.929794
MisinT242400	putative disease resistance protein RGA3	F:ADP binding	21.7938	1.47349	1.62008	0.000223562	0.0498375	21.7938	0.521995	0.874761	0.00545801	0.170464	21.7938	0.103623	0.379478	0.0635174	0.664209
Misin01G025300	NAD-dependent epimerase/dehydratase	F:copper ion binding; C:chloroplast stroma; C:thylakoid; P:defense response to bacterium; C:apoplast	1942.25	0.378836	0.58444	0.000242517	0.0534294	1942.25	0.197606	0.254232	0.0336856	0.4491	1942.25	1.52309	0.358402	3.83837e-07	0.000119533
Misin18G021800	selenium-binding protein-like	0	121.948	1.40436	1.59874	0.0002422	0.0534294	121.948	3.43903	1.00205	6.59466e-06	0.00118429	121.948	2.27471	1.31831	0.000154493	0.01668
Misin18G257200	Mitogen-activated protein kinase 12; mitogen-activated protein kinase 12	P:MAPK cascade; F:MAP kinase activity; F:ATP binding; C:nucleus; C:mitochondrion; P:defense response; P:transmembrane receptor protein serine/threonine kinase signaling pathway; P:serine family amino acid metabolic process; C:integral component of membrane	2549.1	-0.244854	0.424239	0.000242094	0.0534294	2549.1	-0.514805	0.269428	0.000783416	0.0480712	2549.1	-0.531497	0.368615	0.000885277	0.0598423
Misin08G239700	SPX domain-containing membrane protein OsI_17046; spx domain-containing membrane protein _17046	C:integral component of membrane; P:transmembrane transport	720.911	-0.994395	1.20604	0.000243574	0.0534537	720.911	0.0576984	0.206052	0.288757	0.916273	720.911	0.00428594	0.121262	0.855741	1
Misin17G227900	Disease resistance protein RGA2; disease resistance protein rga2	F:organic cyclic compound binding; F:heterocyclic compound binding	131.222	-0.83933	1.07502	0.000257108	0.0562049	131.222	-0.172393	0.323702	0.0401587	0.487926	131.222	-0.43786	0.639851	0.00465899	0.173702
Misin16G262300	sm-like protein LSM8; sm-like protein lsm8	P:mRNA splicing, via spliceosome; F:RNA binding; F:transferase activity; C:U4/U6 x U5 tri-snRNP complex	516.539	0.181576	0.347756	0.000263	0.0572711	516.539	-0.0090627	0.0933573	0.815775	1	516.539	0.0486515	0.110113	0.111092	0.795579
Misin02G372300	predicted protein	C:intracellular; F:zinc ion binding	7.87487	-2.11529	2.77823	0.000267364	0.0579973	7.87487	-2.20632	2.2224	0.000584289	0.0392012	7.87487	-0.591405	1.42659	0.00562717	0.195559
Misin18G005600	pentatricopeptide repeat-containing protein At5g16420, mitochondrial	F:DNA binding; F:DNA-binding transcription factor activity; C:nucleus; P:regulation of transcription, DNA-templated	128.627	0.630651	0.887457	0.000280358	0.0603518	128.627	1.41168	0.742215	0.000109765	0.0110328	128.627	0.756831	0.703299	0.00121278	0.0740798
Misin19G019300	cytochrome P450 704C1-like; cytochrome p450 704c1-like	F:monooxygenase activity; F:iron ion binding; C:integral component of membrane; F:oxidoreductase activity, acting on paired donors, with incorporation or reduction of molecular oxygen; F:heme binding; P:oxidation-reduction process	23.8137	-1.91916	2.35676	0.000279319	0.0603518	23.8137	-0.0852441	0.376902	0.140052	0.767787	23.8137	-0.0120848	0.197451	0.669489	1
Misin03G048900	predicted protein	F:zinc ion binding	282.702	0.536202	0.793874	0.000290639	0.0623271	282.702	0.237184	0.335355	0.0198057	0.348476	282.702	5.84503	0.54985	1.13437e-27	1.52786e-23
Misin18G241400	DNA repair protein REV1 isoform X1; dna repair protein rev1 isoform x1	F:damaged DNA binding; F:DNA-directed DNA polymerase activity; P:DNA replication; P:DNA repair; P:biological_process; C:plastid; P:response to UV-B; C:DNA polymerase complex; P:DNA biosynthetic process	70.6114	-1.18519	1.50099	0.000306992	0.0650915	70.6114	-1.19812	1.20219	0.00094471	0.0548874	70.6114	-2.35901	1.30365	0.000130961	0.0146685
Misin05G079700	16.9 kDa heat shock protein; kda heat shock protein	P:response to heat	23.1007	1.82953	2.33366	0.000306238	0.0650915	23.1007	3.36683	1.13436	1.58636e-05	0.00239398	23.1007	1.79281	1.50852	0.00046456	0.0382109
Misin14G140400	---NA---	0	205.167	0.637205	0.917611	0.000306575	0.0650915	205.167	0.14988	0.273811	0.0569401	0.565444	205.167	0.0553131	0.184864	0.123756	0.820052
Misin01G150200	B3 domain-containing protein Os03g0619600-like; b3 domain-containing protein os03g0619600-like	P:gene expression; P:RNA metabolic process; P:cellular macromolecule biosynthetic process; P:cellular nitrogen compound biosynthetic process	45.4254	-1.85402	3.04075	0.00030885	0.0652403	45.4254	-5.09268	3.24816	4.81709e-05	0.00584507	45.4254	-1.53909	2.61058	0.00110362	0.0696293
Misin08G244100	---NA---	0	15.7949	1.19001	1.53694	0.000325357	0.0684707	15.7949	1.49765	1.49642	0.000804067	0.0490035	15.7949	3.15361	2.0537	0.000139837	0.0155335
Misin06G088200	rust resistance kinase Lr10-like; rust resistance kinase lr10-like	F:nucleotide binding; F:protein kinase activity; C:membrane; P:phosphorylation; F:polysaccharide binding	69.2521	0.517619	0.811704	0.000346229	0.0725922	69.2521	0.442566	0.490838	0.00400323	0.142752	69.2521	0.584168	0.604896	0.0019765	0.102586
Misin09G025400	---NA---	0	57.8823	1.26964	1.69638	0.000364004	0.0757558	57.8823	0.273916	0.643268	0.0183414	0.335356	57.8823	0.551758	0.963974	0.00477064	0.176524
MisinT166700	F-box/FBD/LRR-repeat protein At1g13570; f-box fbd lrr-repeat protein at1g13570	C:mitochondrion	27.1426	-0.754173	1.09833	0.000363967	0.0757558	27.1426	-0.498503	0.650378	0.00401928	0.143051	27.1426	-0.0693508	0.245408	0.099278	0.773162
Misin02G502000	protein PIN-LIKES 7-like; protein pin-likes 7-like	C:membrane	12.2038	1.44308	1.94194	0.000372357	0.0772094	12.2038	0.811777	1.28115	0.00316895	0.121948	12.2038	1.14853	1.54754	0.00158606	0.0881829
Misin12G102000	glycosylphosphatidylinositol anchor attachment 1 protein	P:attachment of GPI anchor to protein; C:GPI-anchor transamidase complex	103.319	-0.551056	0.877763	0.000386754	0.0799009	103.319	-0.670525	0.647617	0.00149176	0.0737377	103.319	-0.127342	0.313558	0.0355819	0.525487
Misin10G089800	---NA---	0	188.373	-0.737158	1.11221	0.000402965	0.082946	188.373	-1.19216	0.981073	0.000565651	0.0381407	188.373	-0.144371	0.383809	0.0326056	0.503684
Misin07G472900	aspartic proteinase-like protein 1	F:aspartic-type endopeptidase activity; P:proteolysis; P:protein catabolic process; C:anchored component of plasma membrane	134.043	0.382577	0.678019	0.000411861	0.084469	134.043	1.57002	0.554027	1.34464e-05	0.00208767	134.043	0.022794	0.119683	0.369249	1
MisinT393800	putative RING zinc finger domain superfamily protein; ring zinc finger domain superfamily protein	F:zinc ion binding; C:integral component of membrane	326.415	-0.129249	0.302362	0.000414778	0.0847591	326.415	-0.451951	0.228836	0.00121533	0.0654652	326.415	0.0705465	0.146937	0.0593109	0.648237
MisinT524900	---NA---	0	26.1041	-1.26288	1.7819	0.000417897	0.0850881	26.1041	-0.0239635	0.203928	0.599958	0.997559	26.1041	-0.238963	0.627749	0.0181882	0.383218
Misin07G450400	probable protein phosphatase 2C 26; probable protein phosphatase 2c 26	F:monooxygenase activity; F:protein serine/threonine phosphatase activity; F:iron ion binding; F:phospholipid binding; C:plasma membrane; P:regulation of transcription, DNA-templated; P:protein dephosphorylation; C:protein serine/threonine phosphatase complex; P:unidimensional cell growth; P:meristem structural organization; P:maintenance of meristem identity; F:oxidoreductase activity, acting on…	143.724	-0.155616	0.348863	0.000422183	0.0856515	143.724	-0.0382584	0.12004	0.418518	0.961967	143.724	-0.0277194	0.100757	0.27636	0.973386
Misin17G209300	---NA---	0	19.6993	1.49666	2.20576	0.000436027	0.0875578	19.6993	4.90742	2.57301	4.69085e-05	0.00571764	19.6993	4.90865	2.78738	5.06459e-05	0.00687292
Misin15G039600	dehydrodolichyl diphosphate synthase 6-like isoform X1; dehydrodolichyl diphosphate synthase 6-like isoform x1	F:transferase activity, transferring alkyl or aryl (other than methyl) groups	203.586	-0.253201	0.505571	0.000436236	0.0875578	203.586	-1.16372	0.442896	1.41645e-05	0.00218033	203.586	-0.0575249	0.159714	0.101511	0.777225
Misin12G041300	predicted protein	0	18.2421	1.04467	1.52043	0.000436096	0.0875578	18.2421	-0.0734169	0.245678	0.19138	0.843059	18.2421	-0.0260341	0.17143	0.365728	1
MisinT245700	putative disease resistance protein RGA3; disease resistance protein rga3	F:ADP binding	90.9202	0.443405	0.774254	0.000446292	0.0886298	90.9202	0.380985	0.473903	0.00618129	0.182076	90.9202	0.0773815	0.241323	0.0794666	0.718695
Misin18G030400	putative HcrVf3 protein	C:membrane; C:integral component of membrane; F:kinase activity; P:phosphorylation; P:defense response to fungus	60.7686	-1.14866	1.66906	0.000445251	0.0886298	60.7686	-0.079905	0.292206	0.157757	0.797041	60.7686	-0.0810374	0.333729	0.0924482	0.755685
Misin07G519700	hypothetical protein SORBI_004G325500; uncharacterized protein loc102700341 isoform x1	C:mitochondrion; P:protein metabolic process	225.383	1.46945	2.1768	0.000444564	0.0886298	225.383	1.28779	1.79769	0.00169655	0.0806725	225.383	0.0238145	0.226828	0.442789	1
Misin09G199400	putative disease resistance protein RGA1; disease resistance protein rga1	F:ADP binding	70.6427	-1.54988	2.67412	0.000450693	0.0891898	70.6427	-4.68343	2.45389	5.36334e-05	0.0064642	70.6427	-0.764482	1.51192	0.00365908	0.149911
Misin16G083900	Os05g0198250	0	580.991	0.195684	0.421081	0.000452645	0.0892628	580.991	0.242547	0.258745	0.0198245	0.348579	580.991	0.0138162	0.0852881	0.540186	1
Misin17G014100	maize proteinase inhibitor	F:serine-type endopeptidase inhibitor activity; F:peptidase activity; P:response to wounding; P:negative regulation of endopeptidase activity	1337.39	1.01358	1.51207	0.000462967	0.0904705	1337.39	0.603455	0.99687	0.00455333	0.15438	1337.39	0.369337	0.79613	0.0092517	0.266841
Misin03G039500	predicted protein; uncharacterized protein loc100274082	P:response to stress; P:response to abiotic stimulus	137.602	0.786607	1.22383	0.000465185	0.0904705	137.602	0.0598023	0.212568	0.271506	0.907029	137.602	0.0843751	0.275881	0.0741345	0.706365
Misin06G393400	hypothetical protein SORBIDRAFT_03g046540	0	27.6878	1.51646	2.38439	0.000464327	0.0904705	27.6878	1.58285	2.16919	0.00128195	0.0670537	27.6878	0.061534	0.360652	0.159676	0.877098
Misin05G086300	lecithin-cholesterol acyltransferase-like 1	P:lipid metabolic process; F:O-acyltransferase activity; P:obsolete acyl-carrier-protein biosynthetic process	561.235	0.35941	0.666679	0.000461344	0.0904705	561.235	0.0187556	0.150057	0.712631	1	561.235	-0.0247414	0.122338	0.339023	0.999275
Misin07G273900	peptidyl-prolyl cis-trans isomerase CYP18-2; peptidyl-prolyl cis-trans isomerase cyp18-2	P:protein peptidyl-prolyl isomerization; F:peptidyl-prolyl cis-trans isomerase activity; C:cytosol; P:protein folding	1093.52	0.281055	0.556441	0.000467915	0.0906887	1093.52	0.324533	0.344265	0.00844379	0.219445	1093.52	0.686676	0.538893	0.00095606	0.063045
MisinT152500	---NA---	0	61.4856	-0.432707	0.772721	0.000474365	0.0916239	61.4856	-0.0451126	0.163339	0.409903	0.959356	61.4856	-0.0249098	0.121331	0.335221	0.998157
Misin03G014200	Disease resistance protein RPM1	F:ADP binding	5.80635	-1.50779	2.48765	0.000479158	0.0922339	5.80635	-3.42673	2.73896	0.000207672	0.0183716	5.80635	-0.733756	1.60825	0.00400646	0.15813
Misin09G184200	Senescence-specific cysteine protease SAG39; senescence-specific cysteine protease sag39	P:proteolysis; F:cysteine-type peptidase activity	7.46917	-1.42267	2.71826	0.000483869	0.0928238	7.46917	-0.206261	0.848442	0.0368808	0.467586	7.46917	-0.329881	1.15242	0.0136304	0.331678
Misin12G207100	---NA---	0	46.745	-0.903916	1.39667	0.000490205	0.0932139	46.745	-1.11149	1.15839	0.0010892	0.0606756	46.745	-4.04195	1.03575	1.63636e-06	0.000419804
MisinT553500	transcription factor VIP1-like	F:DNA-binding transcription factor activity; P:regulation of transcription, DNA-templated; F:sequence-specific DNA binding	314.699	0.217803	0.465474	0.000490861	0.0932139	314.699	0.699363	0.402765	0.000334948	0.0263051	314.699	1.25149	0.37412	1.02558e-05	0.00190401
Misin06G111600	hypothetical protein SORBI_003G131000	C:membrane; C:integral component of membrane	164.56	0.725323	1.16447	0.00048965	0.0932139	164.56	0.035379	0.195247	0.473798	0.974932	164.56	-0.00887199	0.133736	0.718359	1
Misin01G163100	---NA---	0	9.90945	-1.46381	2.43219	0.00050083	0.0947879	9.90945	-5.24069	2.2898	2.62169e-05	0.00356675	9.90945	-3.41181	2.75937	0.0001827	0.0189652
Misin16G078300	stem 28 kDa glycoprotein-like; stem 28 kda glyco	F:acid phosphatase activity; P:riboflavin metabolic process; P:dephosphorylation; P:hexachlorocyclohexane metabolic process	1157.76	1.30601	2.05261	0.000521719	0.0984112	1157.76	5.91229	1.3278	3.8884e-07	0.000115103	1157.76	0.0855285	0.407601	0.0970129	0.767131
Misin01G012900	ubiquinone biosynthesis monooxygenase COQ6, mitochondrial; ubiquinone biosynthesis monooxygenase mitochondrial	P:obsolete electron transport; P:ubiquinone biosynthetic process; F:oxidoreductase activity, acting on paired donors, with incorporation or reduction of molecular oxygen, NAD(P)H as one donor, and incorporation of one atom of oxygen; F:oxidoreductase activity, acting on paired donors, with incorporation or reduction of molecular oxygen, reduced flavin or flavoprotein as one donor, and incorporati…	719.023	-0.151032	0.363318	0.000545765	0.102604	719.023	-0.15444	0.211881	0.0595691	0.575966	719.023	-0.658618	0.388906	0.000483897	0.0391122
Misin09G018400	---NA---	0	30.4798	-1.18936	1.89279	0.000551804	0.103394	30.4798	-0.220083	0.586104	0.0276088	0.410552	30.4798	-0.126388	0.460924	0.050424	0.609648
Misin02G508100	hypothetical protein SORBI_001G535000	C:membrane; C:integral component of membrane	115.727	-0.400753	0.761894	0.000559011	0.104398	115.727	-0.774277	0.682897	0.000987221	0.0565547	115.727	-0.105062	0.28149	0.0484783	0.599717
Misin07G384900	---NA---	0	135.815	1.26454	2.05918	0.000562287	0.104663	135.815	5.26827	1.62925	7.34185e-06	0.00129262	135.815	0.037802	0.273099	0.285313	0.976648
Misin15G101800	40S ribosomal protein S4; 40s ribosomal protein s4	F:structural constituent of ribosome; C:mitochondrion; P:translation; C:chloroplast; F:rRNA binding; C:cytosolic small ribosomal subunit; P:ribosome biogenesis	115.339	0.283719	0.589143	0.000568586	0.105488	115.339	0.0134208	0.145403	0.790136	1	115.339	0.0157695	0.114627	0.511917	1
Misin18G009500	putative disease resistance protein RGA3	C:mitochondrion; F:ADP binding	68.7723	-0.443611	0.832245	0.000581126	0.107461	68.7723	0.171396	0.326107	0.0405443	0.48937	68.7723	-0.000565104	0.112315	0.980312	1
Misin04G220900	---NA---	0	156.93	0.717248	1.22863	0.000600161	0.110618	156.93	1.81979	1.26447	0.0002816	0.0231269	156.93	1.74172	1.19344	0.000299269	0.027467
Misin12G128200	pentatricopeptide repeat-containing protein At4g38010	P:RNA modification	30.0883	0.488287	0.905624	0.000603221	0.11082	30.0883	0.053779	0.194876	0.323087	0.93166	30.0883	0.0317759	0.168641	0.285106	0.976646
Misin10G151700	F-box domain containing protein	C:membrane	89.4527	0.369503	0.755363	0.000682776	0.125028	89.4527	0.220241	0.345385	0.0234423	0.380981	89.4527	0.00682946	0.104338	0.761989	1
Misin05G280300	glutathione S-transferase GSTF2; glutathione s-transferase gstf2	F:glutathione transferase activity; C:cytoplasm; P:glutathione metabolic process; P:obsolete glutathione conjugation reaction	13193.3	0.281366	0.614385	0.000686107	0.125231	13193.3	0.179878	0.289111	0.038614	0.479553	13193.3	1.47028	0.595417	5.38783e-05	0.00716715
Misin03G039700	---NA---	0	21.8311	1.17894	2.18515	0.000691989	0.125897	21.8311	6.30068	2.30753	8.26468e-06	0.00141352	21.8311	0.277039	0.836038	0.0172445	0.372667
MisinT042600	LRR receptor-like serine/threonine-protein kinase FLS2	C:membrane; C:integral component of membrane; F:kinase activity; P:phosphorylation	15.7462	0.995919	1.74605	0.000698899	0.126746	15.7462	0.593473	1.44119	0.00696696	0.195492	15.7462	1.10675	1.74978	0.00193273	0.101191
MisinT020800	---NA---	0	33.2162	1.08262	1.95872	0.000721788	0.127868	33.2162	4.53192	1.66701	2.02601e-05	0.00293417	33.2162	4.49952	2.09189	3.56877e-05	0.00518242
Misin07G351500	probable sodium/metabolite cotransporter BASS4, chloroplastic; probable sodium metabolite cotransporter chloroplastic	C:chloroplast envelope; C:integral component of membrane	446.476	0.122612	0.331541	0.00071424	0.127868	446.476	0.389721	0.2885	0.00392619	0.14111	446.476	0.843335	0.350521	0.000117956	0.0134353
Misin07G367500	---NA---	0	77.3556	0.27698	0.614678	0.00072007	0.127868	77.3556	0.641578	0.5407	0.00118014	0.0640692	77.3556	0.654996	0.57712	0.00128375	0.0771899
Misin01G036700	synthesis inhibitor II (ribosome-inactivating protein II) (rRNA N-glycosidase); protein synthesis inhibitor ii (ribosome-inactivating protein ii) (rrna n-glycosidase)	P:defense response; F:hydrolase activity; C:obsolete intracellular part; P:biological regulation; F:organic cyclic compound binding; F:heterocyclic compound binding	19.5538	-1.14927	2.20257	0.000726139	0.127868	19.5538	-0.088467	0.368811	0.131697	0.756174	19.5538	-1.39426	2.11668	0.00135041	0.0789486
Misin18G206700	formamidopyrimidine-DNA glycosylase; formamidopyrimidine-dna glycosylase	F:damaged DNA binding; P:base-excision repair, AP site formation; P:nucleotide-excision repair; P:DNA catabolic process; F:zinc ion binding; F:oxidized purine nucleobase lesion DNA N-glycosylase activity	154.752	-0.183884	0.450687	0.00071866	0.127868	154.752	-0.177188	0.245717	0.0436459	0.505356	154.752	-0.120423	0.251319	0.0316717	0.497682
MisinT494100	putative receptor-like protein kinase At4g00960; receptor-like protein kinase at4g00960	F:protein kinase activity; P:phosphorylation; F:purine ribonucleoside binding; F:adenyl ribonucleotide binding; F:anion binding	15.8935	-0.628397	1.16969	0.000727761	0.127868	15.8935	-0.193388	0.398769	0.0311286	0.43112	15.8935	-0.135318	0.401206	0.0387931	0.544163
Misin11G256100	---NA---	0	12.3133	1.15023	2.19968	0.000724727	0.127868	12.3133	1.52366	1.92447	0.00123617	0.0661118	12.3133	0.0919201	0.395212	0.0828927	0.731228
Misin05G242000	salicylate carboxymethyltransferase-like	F:S-adenosylmethionine-dependent methyltransferase activity; P:methylation	125.681	0.37613	0.774109	0.000711042	0.127868	125.681	0.127699	0.266098	0.0773341	0.632602	125.681	0.0396793	0.163638	0.203004	0.9293
Misin09G193500	UPF0481 protein At3g47200-like	C:membrane; C:integral component of membrane	7.65618	-1.14731	2.35185	0.000722052	0.127868	7.65618	-3.23118	2.7889	0.000251991	0.021346	7.65618	-0.00265593	0.27367	0.93194	1
Misin15G183700	---NA---	0	21.9112	-1.16359	2.33692	0.000712252	0.127868	21.9112	-0.340868	0.900599	0.0152748	0.305106	21.9112	-0.0083221	0.19954	0.767693	1
Misin16G001700	ruBisCO large subunit-binding protein subunit alpha; ru large subunit-binding protein subunit alpha	F:ATP binding; C:mitochondrion; C:chloroplast stroma; C:thylakoid; P:chloroplast organization; P:embryo development ending in seed dormancy; C:chloroplast envelope; C:membrane; C:cytosolic ribosome; P:protein refolding; C:apoplast	9224.41	0.059399	0.192204	0.000733126	0.128013	9224.41	0.617757	0.192142	2.35619e-05	0.00330977	9224.41	0.178705	0.219457	0.00743731	0.232713
Misin05G018700	---NA---	0	10.1306	-1.14732	2.25648	0.000732117	0.128013	10.1306	-0.0932854	0.372028	0.12085	0.738035	10.1306	-0.0134301	0.194386	0.634694	1
Misin07G365700	putative 12-oxophytodienoate reductase 8 isoform X1; 12-oxophytodienoate reductase 8 isoform x1	F:NADPH dehydrogenase activity; C:mitochondrion; P:obsolete electron transport; F:FMN binding; P:oxylipin biosynthetic process; P:oxidation-reduction process	36.9095	-0.452399	0.902601	0.000738039	0.128473	36.9095	-2.33381	0.595488	1.81748e-06	0.000420244	36.9095	-2.49228	0.595222	1.1049e-06	0.000294685
Misin04G108000	---NA---	0	54.1042	-0.887394	1.59821	0.000746212	0.129496	54.1042	-0.3108	0.739339	0.0155879	0.308749	54.1042	-0.430734	0.970246	0.0081986	0.246897
Misin07G460500	pathogen induced protein 2-4	P:response to stress	375.527	-0.265422	0.601655	0.000751618	0.129637	375.527	-0.400167	0.458583	0.00516342	0.16519	375.527	-1.79248	0.53515	8.07937e-06	0.00156013
Misin07G269800	probable uridine nucleosidase 1	C:cytosol; P:purine nucleobase metabolic process; P:purine nucleoside catabolic process; P:pyrimidine nucleobase metabolic process; P:nicotinamide metabolic process; F:purine nucleosidase activity; F:uridine nucleosidase activity; P:nicotinate nucleotide metabolic process	695.224	0.269194	0.608015	0.000750994	0.129637	695.224	0.123355	0.240634	0.0880868	0.662788	695.224	0.0892934	0.243398	0.0598872	0.650612
Misin07G419800	predicted protein; uncharacterized protein loc100274181 isoform x1	C:integral component of membrane	571.938	-0.087657	0.261899	0.000770572	0.132501	571.938	-0.165987	0.205467	0.0487466	0.530443	571.938	-0.405326	0.346261	0.00181158	0.0969206
Misin15G152800	putative cathepsin B; uncharacterized protein loc102709170	C:membrane	52.0716	0.515602	1.01564	0.000776495	0.133113	52.0716	0.349448	0.619124	0.0100003	0.239221	52.0716	0.113783	0.369322	0.0514626	0.61381
Misin14G072800	---NA---	0	37.6938	-0.625715	1.19185	0.000782029	0.133656	37.6938	-0.279602	0.543446	0.0154393	0.306368	37.6938	-0.172857	0.470205	0.0269581	0.464184
Misin02G395700	probable E3 ubiquitin-protein ligase LOG2; probable e3 ubiquitin-protein ligase log2	F:zinc ion binding	2077.08	-0.0745475	0.232569	0.000785487	0.133841	2077.08	-0.640475	0.235786	6.47264e-05	0.00732639	2077.08	-0.671517	0.294982	0.000171583	0.0181256
MisinT496800	predicted protein; uncharacterized protein loc100191340	C:integral component of membrane	299.252	0.122767	0.339792	0.000787866	0.133842	299.252	0.0514469	0.144379	0.342332	0.939157	299.252	0.00931801	0.0823259	0.671256	1
Misin09G166100	putative receptor-like protein kinase At4g00960; receptor-like protein kinase at4g00960	F:nucleotide binding; F:protein serine/threonine kinase activity; C:plasma membrane; P:protein phosphorylation; P:defense response; P:serine family amino acid metabolic process; C:plasmodesma	50.9619	-1.06547	2.17557	0.000816524	0.138294	50.9619	-5.6469	2.29269	1.70495e-05	0.00254444	50.9619	-8.55262	1.74445	2.35319e-08	1.08358e-05
Misin01G037200	calcium-dependent protein kinase 8-like	F:calmodulin-dependent protein kinase activity; F:calcium ion binding; F:calmodulin binding; F:ATP binding; C:nucleus; C:cytoplasm; C:plasma membrane; P:serine family amino acid metabolic process; P:abscisic acid-activated signaling pathway; F:calcium-dependent protein serine/threonine kinase activity; P:peptidyl-serine phosphorylation; P:intracellular signal transduction; P:protein autophosphory…	1361.22	-0.0733456	0.233337	0.000839205	0.14171	1361.22	-0.0531444	0.129784	0.293521	0.918992	1361.22	-0.122671	0.200629	0.0206692	0.40629
Misin03G016200	predicted protein; cadmium-induced protein as8	C:plastid; C:integral component of membrane	654.675	0.110665	0.319779	0.000848454	0.142844	654.675	0.244937	0.256391	0.0192608	0.343829	654.675	0.239414	0.319871	0.00764117	0.236123
Misin05G109600	putative XH domain family protein isoform X1; xh domain family protein isoform x1	F:ribonuclease P activity; C:nucleolar ribonuclease P complex; P:tRNA processing; P:gene silencing by RNA; P:regulation of RNA metabolic process; P:RNA phosphodiester bond hydrolysis, endonucleolytic	274.306	-0.202606	0.50572	0.000851054	0.142855	274.306	-0.634283	0.507723	0.00107265	0.0599472	274.306	-0.0399618	0.14595	0.187039	0.910992
Misin13G003200	F-box/kelch-repeat protein At1g22040-like	0	383.845	0.322778	0.727054	0.000875341	0.146496	383.845	1.6257	0.815813	9.23335e-05	0.00967795	383.845	1.59681	0.809427	0.000126861	0.0142388
Misin07G315900	golgin candidate 4-like	C:membrane; C:integral component of membrane	1094.01	-0.0425172	0.156248	0.000915796	0.152402	1094.01	-0.309136	0.194725	0.00577096	0.175854	1094.01	-0.0680365	0.115406	0.0523794	0.618169
Misin02G515100	2-phosphoglycerate kinase, putative, expressed; 2-phosphoglycerate expressed	F:kinase activity; P:phosphorylation	36.4013	-0.711196	1.40385	0.000916032	0.152402	36.4013	-0.180988	0.49295	0.0378629	0.474511	36.4013	-0.0935911	0.366322	0.0753907	0.709802
Misin02G485600	THO complex subunit 7B-like; tho complex subunit 7b-like	C:THO complex part of transcription export complex; C:nucleoplasmic THO complex; C:chromosome, telomeric region; F:nucleic acid binding; P:transcription elongation from RNA polymerase II promoter; P:mRNA processing; P:mRNA export from nucleus	868.037	0.028916	0.115216	0.000934544	0.155024	868.037	-0.0116346	0.0651932	0.66028	1	868.037	0.0148166	0.0634048	0.581277	1
Misin05G336800	heme-binding-like protein At3g10130, chloroplastic; heme-binding-like protein chloroplastic	C:vacuole; C:Golgi apparatus; C:plasma membrane; P:response to sucrose; P:flavonoid biosynthetic process; P:red or far-red light signaling pathway; P:response to UV-B	750.565	0.343678	0.778014	0.000940505	0.155556	750.565	-0.122255	0.277148	0.081413	0.645468	750.565	-0.0107197	0.12391	0.656762	1
Misin02G473300	proteasome subunit alpha type-5	F:threonine-type endopeptidase activity; C:nucleus; C:cytoplasm; P:ubiquitin-dependent protein catabolic process; C:proteasome core complex, alpha-subunit complex	1555.65	0.037552	0.143172	0.000957794	0.157952	1555.65	-0.0162428	0.0789911	0.61565	1	1555.65	0.0889697	0.132541	0.0278127	0.468693
Misin04G402400	CBL-interacting protein kinase 31; cbl-interacting protein kinase 31	F:protein serine/threonine kinase activity; F:ATP binding; C:nucleus; C:mitochondrion; C:cytosol; P:protein phosphorylation; P:serine family amino acid metabolic process; P:intracellular signal transduction	382.817	-0.189069	0.495	0.000964591	0.158609	382.817	-0.255223	0.328539	0.0165737	0.318667	382.817	-0.0218009	0.114847	0.382057	1
Misin08G228000	BEACH domain-containing protein C2; beach domain-containing protein c2	F:glutathione peroxidase activity; F:phospholipid binding; P:glutathione metabolic process; P:obsolete peroxidase reaction; P:response to oxidative stress; C:endomembrane system; C:extrinsic component of membrane; P:regulation of shoot system development; P:oxidation-reduction process; P:cellular oxidant detoxification; P:regulation of root development	347.528	-0.230827	0.577105	0.000969921	0.158631	347.528	-0.660244	0.60908	0.00137815	0.0703771	347.528	-2.83575	0.485709	6.16858e-10	4.10286e-07
Misin05G360300	pectin acetylesterase 5-like	C:mitochondrion; F:hydrolase activity	80.6905	-0.90331	2.21388	0.000970347	0.158631	80.6905	-0.506134	1.31657	0.00897882	0.227131	80.6905	-1.2507	2.39218	0.0015747	0.0878158
Misin18G261000	---NA---	0	335.834	-0.541069	1.13258	0.0009802	0.159778	335.834	0.0227778	0.290675	0.583235	0.994751	335.834	-0.00304983	0.256082	0.920387	1
Misin03G032400	dirigent-like protein pDIR3; disease resistance response protein	P:phenylpropanoid biosynthetic process; F:guiding stereospecific synthesis activity; P:regulation of catalytic activity	37.7697	-0.76848	1.56617	0.00100191	0.160991	37.7697	-6.59448	1.5358	4.28982e-07	0.000124255	37.7697	-3.90766	2.76565	0.000117645	0.0134283
Misin17G010600	hypothetical protein SORBIDRAFT_09g000840; hypothetical protein SORBIDRAFT_09g000840 [Sorghum bicolor]	F:trehalose-phosphatase activity; P:starch metabolic process; P:sucrose metabolic process; P:trehalose biosynthetic process; P:dephosphorylation	39.4749	-0.817369	1.67187	0.00100091	0.160991	39.4749	-1.95118	1.82308	0.000575068	0.0386307	39.4749	-0.564219	1.42552	0.00606489	0.20563
Misin07G156300	pre-mRNA-splicing factor ATP-dependent RNA helicase DEAH1-like isoform X1; pre-mrna-splicing factor atp-dependent rna helicase deah1-like isoform x1	F:nucleotide binding; P:mRNA splicing, via spliceosome; F:RNA binding; F:RNA helicase activity; C:spliceosomal complex; C:cytoplasm	47.6903	-0.867172	2.20838	0.000996794	0.160991	47.6903	-0.674719	1.60566	0.00558458	0.17305	47.6903	-0.425375	1.28209	0.00933094	0.267966
Misin05G236700	HD domain-containing protein 2; hd domain-containing protein 2-like	C:chloroplast	777.835	0.0662728	0.225093	0.0010004	0.160991	777.835	0.404408	0.246734	0.0026848	0.108905	777.835	0.0198743	0.0796383	0.406609	1
Misin18G018700	ruBisCO large subunit-binding protein subunit beta, chloroplastic; ru large subunit-binding protein subunit chloroplastic	F:ATP binding; C:plastid; P:protein refolding	17650.8	0.0735165	0.243721	0.00100099	0.160991	17650.8	0.0334986	0.119271	0.476608	0.974932	17650.8	0.000152092	0.0740585	0.994471	1
Misin10G103800	putative disease resistance RPP13-like protein 3	P:chlorophyll catabolic process; C:membrane; C:integral component of membrane; F:ADP binding; F:chlorophyllase activity	358.633	-0.110875	0.33459	0.00101911	0.162827	358.633	-0.647566	0.377123	0.000439519	0.032065	358.633	-0.716593	0.448116	0.000526517	0.0412898
MisinT438400	putative disease resistance RPP13-like protein 1	C:membrane; C:integral component of membrane; F:ADP binding	69.2959	-0.282904	0.683143	0.001018	0.162827	69.2959	-1.66731	0.765401	6.29291e-05	0.0071981	69.2959	-0.0919319	0.272347	0.0619606	0.659184
Misin03G016900	uncharacterized oxidoreductase At1g06690, chloroplastic-like; uncharacterized oxidoreductase chloroplastic-like	C:plastid; F:oxidoreductase activity; P:oxidation-reduction process	400.068	-0.318479	0.753319	0.00104093	0.165843	400.068	-2.29028	0.675624	6.40287e-06	0.00116146	400.068	-2.8095	0.572061	7.33585e-08	2.97157e-05
MisinT497600	hypothetical protein SORBIDRAFT_02g001990; uncharacterized protein loc102721465	F:ubiquitin-protein transferase activity; P:protein ubiquitination; C:SCF ubiquitin ligase complex; P:SCF-dependent proteasomal ubiquitin-dependent protein catabolic process	17.6339	-0.785044	1.64712	0.00106326	0.168449	17.6339	-6.28909	1.73948	2.37861e-06	0.00052305	17.6339	-4.06959	2.60106	9.14375e-05	0.0109715
Misin18G124200	sodium-coupled neutral amino acid transporter 2	P:amino acid transmembrane transport; F:amine transmembrane transporter activity; F:amino acid transmembrane transporter activity; P:amine transport; C:integral component of membrane	98.8132	-0.825401	1.74602	0.00106029	0.168449	98.8132	-0.639077	1.28399	0.00560039	0.173133	98.8132	-1.24278	1.81207	0.00155325	0.0871681
Misin07G493000	APO protein 2, chloroplastic; apo protein chloroplastic	F:RNA binding; C:plastid	1016.8	0.107726	0.331614	0.00107584	0.169965	1016.8	0.142353	0.218867	0.0714623	0.614616	1016.8	0.384508	0.419405	0.0034219	0.144027
Misin12G038400	---NA---	0	11.5614	-0.74692	1.57791	0.00108859	0.171498	11.5614	-0.195723	0.478822	0.0318444	0.436433	11.5614	-0.0191832	0.177304	0.493655	1
Misin10G088900	---NA---	0	22.8868	-0.716047	1.51411	0.00109426	0.171911	22.8868	-3.43889	1.42744	4.01445e-05	0.0051009	22.8868	-6.43231	1.96524	3.69294e-06	0.000815397
Misin07G307100	NAC domain-containing protein 67-like	F:DNA binding; C:nucleus; P:transcription, DNA-templated; P:regulation of transcription, DNA-templated	89.2531	0.267487	0.667741	0.00110171	0.172602	89.2531	0.73144	0.749028	0.00152024	0.0749019	89.2531	0.9657	0.842663	0.000839728	0.057631
Misin18G257900	putative cyclophilin; peptidyl-prolyl cis-trans isomerase cyp19-4	P:protein peptidyl-prolyl isomerization; F:peptidyl-prolyl cis-trans isomerase activity; C:mitochondrion; P:protein folding	27.1103	0.416866	0.948085	0.00110648	0.172869	27.1103	0.0331432	0.198767	0.4934	0.978198	27.1103	-1.66514	1.08108	0.000267665	0.0253881
Misin04G313000	formin-like protein 11	C:integral component of membrane	215.624	-0.143738	0.416043	0.00111104	0.173102	215.624	-1.80518	0.413713	2.76488e-07	8.41569e-05	215.624	-0.0470466	0.162967	0.151809	0.870204
MisinT271400	probable serine/threonine-protein kinase GCN2 isoform X4; uncharacterized protein loc101766045 isoform x1	F:protein serine/threonine kinase activity; F:ATP binding; P:protein phosphorylation; P:signal transduction; P:serine family amino acid metabolic process; F:ADP binding	423.503	0.203174	0.542077	0.0011147	0.173194	423.503	0.756412	0.645844	0.000934168	0.0545269	423.503	0.0309253	0.140586	0.270844	0.969368
MisinT012900	hypothetical protein SORBI_005G171800	C:membrane; C:integral component of membrane	53.7854	0.475159	1.06404	0.00113821	0.176266	53.7854	3.68249	0.967852	2.93605e-06	0.000620312	53.7854	0.456765	0.849663	0.00623641	0.208817
Misin09G181000	Putative LRR receptor-like serine/threonine-protein kinase; lrr receptor-like serine threonine-protein kinase	F:protein kinase activity; F:ATP binding; P:protein phosphorylation; C:integral component of membrane	9.61994	-0.765884	1.66101	0.00114073	0.176266	9.61994	-1.61965	2.37602	0.00123695	0.0661118	9.61994	-0.0840165	0.480827	0.109635	0.792749
Misin10G043700	PREDICTED: uncharacterized protein LOC101764937	F:zinc ion binding	24.4974	-0.38746	0.907299	0.00116609	0.179692	24.4974	-3.2558	0.712255	2.49085e-07	7.75692e-05	24.4974	0.756688	1.59596	0.00379967	0.152995
Misin02G219400	ent-copalyl diphosphate synthase 1, chloroplastic; ent-copalyl diphosphate synthase chloroplastic	F:magnesium ion binding; C:chloroplast; P:gibberellin biosynthetic process; F:ent-copalyl diphosphate synthase activity; F:terpene synthase activity; P:diterpene phytoalexin precursor biosynthetic process pathway	117.825	-0.224887	0.595617	0.00118908	0.181746	117.825	-0.0886017	0.219007	0.158869	0.798273	117.825	-0.193492	0.420213	0.0189945	0.390951
MisinT574900	hypothetical protein SETIT_032016mg	0	11.9345	-0.636701	1.39348	0.00118353	0.181746	11.9345	-2.4133	1.63932	0.00023059	0.0199727	11.9345	-0.00344994	0.234645	0.907418	1
Misin12G118700	beta-glucosidase 13	F:glucan exo-1,3-beta-glucosidase activity; F:beta-galactosidase activity; C:extracellular region; P:starch metabolic process; P:sucrose metabolic process; P:galactose metabolic process; P:glycosaminoglycan catabolic process; P:glycosphingolipid metabolic process; C:beta-galactosidase complex; F:beta-D-fucosidase activity; P:glycerolipid metabolic process; F:beta-L-arabinosidase activity; F:beta-…	216.375	-0.340662	0.822875	0.00118714	0.181746	216.375	-0.0656406	0.221157	0.236333	0.87968	216.375	-0.00223407	0.127963	0.925703	1
Misin04G318000	---NA---	0	44.6678	-0.352046	0.846853	0.00119856	0.1827	44.6678	-0.368274	0.606294	0.0085703	0.220815	44.6678	-0.270053	0.589216	0.013013	0.324723
Misin02G501000	predicted protein; uncharacterized protein loc100276168	C:integral component of membrane	86.9069	0.17716	0.498717	0.0012151	0.184612	86.9069	1.50202	0.628497	3.66829e-05	0.0047393	86.9069	0.268266	0.435123	0.00938446	0.268959
MisinT504000	V-type proton ATPase subunit E; v-type proton atpase subunit e	C:vacuole; P:oxidative phosphorylation; F:N-acetyltransferase activity; C:proton-transporting two-sector ATPase complex, catalytic domain; P:obsolete acyl-carrier-protein biosynthetic process; F:proton-transporting ATPase activity, rotational mechanism; P:proton transmembrane transport	12.5033	0.805832	1.95613	0.00121766	0.184612	12.5033	0.0832494	0.412723	0.147451	0.779965	12.5033	-0.0571933	0.310036	0.164207	0.882725
Misin10G196200	probable O-methyltransferase 2; probable o-methyltransferase 2	F:O-methyltransferase activity; F:S-adenosylmethionine-dependent methyltransferase activity; P:aromatic compound biosynthetic process; P:methylation; F:ADP binding; F:protein dimerization activity	1373.81	-0.482386	1.1014	0.00122223	0.184808	1373.81	-8.29667	0.998635	1.59668e-18	7.82008e-15	1373.81	-2.62493	2.64961	0.000369654	0.0322774
Misin10G066200	probable apyrase 3	F:nucleotide binding; F:hydrolase activity	610.567	-0.0577601	0.21423	0.00126928	0.19141	610.567	-0.624236	0.21912	5.58519e-05	0.00664121	610.567	-0.00175372	0.0693601	0.939429	1
Misin07G311500	putative 2-oxoglutarate-dependent dioxygenase	F:dioxygenase activity; P:oxidation-reduction process	38.7904	0.437037	1.02797	0.00127801	0.191702	38.7904	1.5804	1.48908	0.000678123	0.043441	38.7904	0.57413	0.940942	0.00420868	0.16289
Misin04G028500	leucine-rich repeat receptor-like serine/threonine-protein kinase At1g17230; leucine-rich repeat receptor-like serine threonine-protein kinase at1g17230	F:nucleotide binding; F:protein kinase activity; C:membrane; P:phosphorylation	25.5847	0.544782	1.24142	0.0012771	0.191702	25.5847	0.163358	0.382989	0.0438464	0.506118	25.5847	0.00535803	0.14147	0.829429	1
Misin10G112700	---NA---	0	92.9658	0.46318	1.08197	0.00128883	0.192812	92.9658	1.03082	1.22554	0.00153844	0.0754859	92.9658	0.219572	0.578015	0.0199827	0.399915
Misin10G103500	putative disease resistance RPP13-like protein 3	F:ADP binding	559.588	-0.109298	0.350388	0.00129401	0.193074	559.588	-0.9069	0.484183	0.000137427	0.013035	559.588	-0.177468	0.314473	0.0167036	0.367159
Misin01G324200	MOB kinase activator-like 1A; mob kinase activator-like 1a	F:kinase activity; P:phosphorylation	59.0821	0.1138	0.362281	0.00130839	0.194705	59.0821	-0.0252149	0.143096	0.62261	1	59.0821	0.545608	0.601121	0.00237488	0.11506
MisinT227600	probable receptor-like protein kinase At1g67000; probable receptor-like protein kinase at1g67000	F:protein serine/threonine kinase activity; F:ATP binding; C:integral component of plasma membrane; P:protein phosphorylation; P:glycosphingolipid metabolic process; P:signal transduction; F:phosphatidate phosphatase activity; P:phospholipid catabolic process; F:polysaccharide binding; P:glycerolipid metabolic process; P:phospholipid dephosphorylation	23.8475	-0.581669	1.33121	0.0013133	0.194921	23.8475	-3.49505	1.36135	3.09378e-05	0.00409527	23.8475	-0.248453	0.648761	0.017329	0.374039
Misin05G281000	putative pre-16S rRNA nuclease isoform X1; pre-16s rrna nuclease isoform x1	F:nucleic acid binding; P:rRNA processing; C:integral component of membrane	62.9954	0.116943	0.370459	0.00131694	0.194949	62.9954	-0.0149912	0.13887	0.764879	1	62.9954	0.130788	0.290821	0.0311973	0.494921
Misin05G287400	---NA---	0	30.1885	-0.284837	0.736188	0.00132623	0.19581	30.1885	-1.17488	0.929816	0.000508667	0.0355184	30.1885	-0.134775	0.385589	0.0377685	0.539296
MisinT126100	malonyl-CoA:anthocyanidin 5-O-glucoside-6''-O-malonyltransferase-like; malonyl- :anthocyanidin 5-o-glucoside-6 -o-malonyltransferase-like	F:transferase activity	228.63	0.368875	0.905519	0.00133189	0.196132	228.63	3.01819	0.944508	1.03612e-05	0.00169154	228.63	2.71524	1.0249	3.12867e-05	0.00464344
Misin01G364500	60S ribosomal protein L10; 60s ribosomal protein l10	P:ribosomal large subunit assembly; F:structural constituent of ribosome; P:translation; C:cytosolic large ribosomal subunit	26.2813	0.64524	1.49155	0.00134904	0.19814	26.2813	0.361269	0.739111	0.0110259	0.254945	26.2813	0.0583899	0.26949	0.144406	0.856628
Misin02G047900	putative disease resistance protein RGA3; disease resistance protein rga3	F:ADP binding	57.1492	0.24166	0.652104	0.00136318	0.199697	57.1492	2.10757	0.779798	2.45517e-05	0.00340032	57.1492	2.6632	0.65763	1.72772e-06	0.000439061
Misin18G006500	---NA---	0	24.7697	0.562145	1.31547	0.00138559	0.202454	24.7697	0.181084	0.524528	0.0388802	0.480064	24.7697	0.0698072	0.341064	0.12384	0.820052
Misin08G187900	small nuclear ribonucleoprotein Sm D1; small nuclear ribonucleoprotein sm d1	C:commitment complex; P:spliceosomal complex assembly; P:spliceosomal snRNP assembly; F:RNA binding; C:U5 snRNP; C:U1 snRNP; C:U2 snRNP; C:U4 snRNP; C:U12-type spliceosomal complex; C:viral nucleocapsid; C:pICln-Sm protein complex; C:SMN-Sm protein complex; C:prespliceosome; C:precatalytic spliceosome; C:catalytic step 2 spliceosome; C:spliceosomal tri-snRNP complex	406.451	0.157706	0.472754	0.00140406	0.204622	406.451	0.0232395	0.157193	0.650439	1	406.451	0.0174894	0.116853	0.473639	1
Misin04G183300	---NA---	0	360.419	0.161563	0.483362	0.00142522	0.207171	360.419	0.0368713	0.165035	0.487331	0.976524	360.419	0.00846992	0.105146	0.70918	1
Misin07G365400	predicted protein; uncharacterized protein loc105040956	C:mitochondrion; C:membrane	784.784	-0.154218	0.468723	0.00145407	0.209655	784.784	-0.314923	0.403469	0.0096877	0.235555	784.784	-1.55854	0.592743	3.85592e-05	0.00553968
Misin15G157100	---NA---	0	27.336	-0.706919	1.80103	0.00145634	0.209655	27.336	-4.15966	2.73712	0.000104657	0.0106385	27.336	-3.19299	2.86445	0.000232608	0.0227025
Misin15G132400	hypothetical protein SORBI_008G126300	C:membrane; C:integral component of membrane	7.79833	0.709513	1.85637	0.00145145	0.209655	7.79833	2.58321	2.77582	0.000458002	0.0329918	7.79833	2.93593	2.98076	0.000301248	0.0276016
Misin07G381100	predicted protein; uncharacterized protein loc100305595 isoform x1	C:membrane	299.78	0.0739079	0.267506	0.00146043	0.209655	299.78	0.0198533	0.124159	0.679763	1	299.78	0.385889	0.411885	0.0032638	0.139886
Misin07G539600	---NA---	0	7.73579	0.696504	1.90269	0.00146089	0.209655	7.73579	0.270526	0.961953	0.0241493	0.385646	7.73579	0.11957	0.545666	0.0630653	0.662711
Misin03G288300	---NA---	0	11.0873	-0.692751	1.88928	0.00147783	0.211548	11.0873	-2.8246	3.00163	0.000355232	0.0274185	11.0873	-0.533633	1.4697	0.00653088	0.216043
Misin10G036300	predicted protein	0	193.597	0.116016	0.379606	0.00149561	0.213551	193.597	0.59369	0.488418	0.00131406	0.0678542	193.597	0.579108	0.575833	0.00185894	0.0984761
Misin07G292600	Disease resistance protein RPM1; disease resistance protein rpm1	F:ADP binding	180.852	0.166122	0.500983	0.00151134	0.21471	180.852	0.760288	0.666937	0.000995969	0.0569012	180.852	3.65333	0.542601	9.96429e-13	1.27816e-09
Misin14G150500	TPR Domain containing protein, expressed	0	383.603	-0.213838	0.608649	0.00150922	0.21471	383.603	-0.0759995	0.216301	0.198548	0.8517	383.603	-0.00236693	0.11475	0.918342	1
Misin07G295600	---NA---	0	7.38903	0.666997	1.67477	0.00152572	0.216208	7.38903	4.86906	2.36369	4.13003e-05	0.00519872	7.38903	5.5185	2.34477	1.9203e-05	0.00316379
Misin19G042300	Presenilin-like protein	C:cellular anatomical entity	5.46269	0.667345	1.86984	0.00154574	0.218495	5.46269	0.335423	1.03741	0.0171821	0.324232	5.46269	-0.0144945	0.27519	0.649094	1
Misin07G268500	protein tas-like isoform X2; protein tas-like isoform x2	F:oxidoreductase activity; P:oxidation-reduction process	23.8335	0.432943	1.08421	0.00155766	0.219083	23.8335	1.06699	1.33303	0.0016533	0.0793864	23.8335	0.166665	0.538784	0.0331163	0.5072
Misin06G048600	serine carboxypeptidase K10B2.2 precursor; serine carboxypeptidase ii-1	F:serine-type carboxypeptidase activity; C:vacuole; C:integral component of membrane; P:proteolysis involved in cellular protein catabolic process	2426.22	0.251788	0.696858	0.00155494	0.219083	2426.22	0.111903	0.278557	0.094351	0.675253	2426.22	0.00620791	0.125891	0.79552	1
Misin05G011600	protein transport protein Sec61 subunit alpha-like; protein transport protein sec61 subunit alpha-like	C:mitochondrion; C:Golgi apparatus; C:plasma membrane	78.0966	0.661613	1.84348	0.00157822	0.221422	78.0966	0.812277	1.79234	0.00406263	0.144091	78.0966	5.11189	3.7876	6.03211e-05	0.00783085
Misin01G226100	ent-copalyl diphosphate synthase 1, chloroplastic; tpa: anther ear1	F:magnesium ion binding; C:chloroplast; P:gibberellin biosynthetic process; F:ent-copalyl diphosphate synthase activity; F:terpene synthase activity; P:diterpene phytoalexin precursor biosynthetic process pathway	235.638	-0.102681	0.350737	0.00158708	0.22175	235.638	-0.306416	0.337015	0.0100138	0.239242	235.638	-0.613902	0.550805	0.00143431	0.0825489
MisinT237500	metallothionein type 1	C:plastid	47930.9	0.267999	0.736167	0.00158842	0.22175	47930.9	0.429281	0.668223	0.00637179	0.185451	47930.9	0.1243	0.362345	0.0422922	0.567001
Misin07G373200	GDSL esterase/lipase At5g45910-like; gdsl esterase lipase at5g45910-like	C:integral component of membrane; P:lipid catabolic process; F:lipase activity	381.446	-0.600046	1.49903	0.00160276	0.2232	381.446	-0.225675	0.706672	0.0297003	0.421857	381.446	-0.161947	0.611692	0.038655	0.543744
Misin18G226600	---NA---	0	27.6843	-0.545816	1.36495	0.00163288	0.226834	27.6843	-0.174414	0.493145	0.0408122	0.490915	27.6843	-0.0196168	0.181439	0.488024	1
Misin11G047800	---NA---	0	83.9506	0.486982	1.22957	0.00165719	0.229644	83.9506	0.246625	0.658736	0.0234834	0.380981	83.9506	0.084003	0.3731	0.0940762	0.761252
MisinT542100	tropinone reductase 2	F:oxidoreductase activity; P:oxidation-reduction process	4.76366	0.631358	1.76739	0.00170048	0.235066	4.76366	2.23157	2.69738	0.00063798	0.0417569	4.76366	0.176084	0.743636	0.0362256	0.529909
Misin07G036600	---NA---	0	41.3215	-0.29726	0.816275	0.00171291	0.236105	41.3215	-0.0391712	0.198142	0.433315	0.966452	41.3215	-0.207859	0.499661	0.0193144	0.393685
Misin06G403800	zinc finger MYM-type protein 1-like; zinc finger mym-type protein 1-like	F:DNA-binding transcription factor activity, RNA polymerase II-specific; F:DNA binding; C:nucleoplasm; C:cytoplasm; P:regulation of transcription by RNA polymerase II; C:membrane; F:protein dimerization activity	71.0952	0.257183	0.727403	0.00171636	0.236105	71.0952	0.569827	0.770782	0.00353926	0.13087	71.0952	0.0453076	0.198922	0.183805	0.906483
Misin15G189200	50S ribosomal protein L14; 50s ribosomal protein l14	F:structural constituent of ribosome; C:mitochondrial large ribosomal subunit; P:translation; P:embryo sac development; P:response to brassinosteroid; C:cytosolic large ribosomal subunit; P:ribosome biogenesis; P:negative regulation of cell death; F:large ribosomal subunit rRNA binding; P:integument development	665.237	0.0338261	0.152647	0.00176567	0.242296	665.237	-0.0239266	0.102064	0.56351	0.992441	665.237	0.330849	0.314756	0.0026505	0.122362
Misin05G160300	RNA-binding protein 8A; rna-binding protein 8a	F:nucleotide binding; P:nuclear-transcribed mRNA catabolic process, nonsense-mediated decay; P:regulation of alternative mRNA splicing, via spliceosome; F:mRNA binding; C:cytoplasm; C:exon-exon junction complex	878.598	0.0552845	0.224883	0.0018025	0.24675	878.598	-0.0127494	0.117146	0.783251	1	878.598	0.0357222	0.112843	0.196442	0.921091
Misin12G171700	TPA: putative homeodomain-like transcription factor superfamily protein	0	231.24	0.0765026	0.289417	0.0018246	0.249171	231.24	0.0510528	0.155391	0.358187	0.94505	231.24	0.0677127	0.181522	0.0812063	0.72519
Misin07G384200	protein PHYLLO, chloroplastic isoform X1; protein chloroplastic isoform x1	P:cellular amino acid catabolic process; P:menaquinone biosynthetic process; F:thiamine pyrophosphate binding; P:phylloquinone biosynthetic process; P:photosystem I stabilization; F:2-succinyl-5-enolpyruvyl-6-hydroxy-3-cyclohexene-1-carboxylic-acid synthase activity	76.913	-0.140173	0.463848	0.00188104	0.25577	76.913	-0.662097	0.622755	0.00143305	0.0716502	76.913	-0.122266	0.309979	0.0383802	0.542278
MisinT032100	predicted protein; uncharacterized protein at4g19900	C:mitochondrion; C:integral component of membrane	253.978	0.0864645	0.32019	0.001882	0.25577	253.978	0.444443	0.402575	0.0031549	0.121581	253.978	0.0944437	0.232186	0.0506496	0.610851
Misin18G018200	citrate synthase 4, mitochondrial; citrate synthase mitochondrial	F:citrate (Si)-synthase activity; C:mitochondrion; P:tricarboxylic acid cycle; P:glyoxylate metabolic process	126.855	0.115723	0.400706	0.00188933	0.255964	126.855	0.760065	0.60929	0.000782076	0.0480712	126.855	0.0640499	0.200211	0.0994292	0.773167
Misin06G182100	dnaJ-like protein; dnaj-like protein	C:nucleus; C:mitochondrion; P:protein folding; P:response to heat; P:response to high light intensity; P:response to hydrogen peroxide	582.001	0.229587	0.682277	0.0018925	0.255964	582.001	2.73413	0.756049	4.166e-06	0.000822136	582.001	0.0231755	0.151183	0.395442	1
Misin14G045600	probable protein phosphatase 2C 30; probable protein phosphatase 2c 30	F:protein serine/threonine phosphatase activity; P:protein dephosphorylation; C:protein serine/threonine phosphatase complex; C:plastid; F:metal ion binding	360.382	-0.462105	1.23167	0.00189848	0.256158	360.382	0.0288666	0.24004	0.509341	0.981173	360.382	-0.0302401	0.228636	0.346729	1
Misin06G349200	probable methyltransferase PMT26; probable methyltransferase pmt26	C:endosome; C:vacuolar membrane; C:trans-Golgi network; F:S-adenosylmethionine-dependent methyltransferase activity; C:integral component of membrane; P:methylation	68.847	0.417307	1.1254	0.00192169	0.258672	68.847	0.731535	1.21292	0.00377609	0.137087	68.847	0.04941	0.269901	0.191283	0.916749
Misin05G194900	V-type proton ATPase subunit c''2; v-type proton atpase subunit c 2	C:vacuolar proton-transporting V-type ATPase, V0 domain; P:oxidative phosphorylation; P:vacuolar acidification; C:integral component of membrane; F:proton-transporting ATPase activity, rotational mechanism; P:proton transmembrane transport	2784.97	0.0152054	0.0802415	0.00193285	0.259554	2784.97	-0.362931	0.153413	0.00121804	0.0654907	2784.97	0.0174292	0.0637124	0.519196	1
Misin03G018900	melanoma-associated antigen G1; melanoma-associated antigen g1	P:glycerol metabolic process; F:glycerophosphodiester phosphodiesterase activity; P:phospholipid catabolic process; C:integral component of membrane; P:glycerolipid metabolic process	8.92924	-0.490529	1.32348	0.00195549	0.261971	8.92924	-0.174532	0.518101	0.0416349	0.495213	8.92924	-0.100232	0.467637	0.0794387	0.718633
Misin09G179600	---NA---	0	38.8546	-0.26698	0.776952	0.00196053	0.262024	38.8546	-0.155954	0.372872	0.0480132	0.526414	38.8546	-0.317986	0.712685	0.011299	0.301802
Misin09G195000	Multicopper oxidase family protein, expressed; multicopper oxidase family expressed	F:copper ion binding; F:oxidoreductase activity, oxidizing metal ions; P:lignin catabolic process; C:apoplast; F:hydroquinone:oxygen oxidoreductase activity; P:oxidation-reduction process	38.8762	0.56365	1.70523	0.00196605	0.262139	38.8762	0.228493	0.86755	0.031621	0.435031	38.8762	0.065023	0.454868	0.161596	0.879731
Misin02G245100	---NA---	0	235.343	-0.551313	1.54708	0.00198639	0.26237	235.343	-0.532312	1.27623	0.0081279	0.215074	235.343	-1.98145	2.42531	0.000686985	0.0499478
Misin19G025000	enolase 1	C:phosphopyruvate hydratase complex; P:tryptophan biosynthetic process; F:magnesium ion binding; F:phosphopyruvate hydratase activity; P:gluconeogenesis; P:glycolytic process; P:tyrosine biosynthetic process; P:L-phenylalanine biosynthetic process	22577.6	0.0377271	0.170926	0.00198128	0.26237	22577.6	0.0262584	0.11235	0.559191	0.992214	22577.6	0.0379395	0.103511	0.173127	0.894391
Misin15G167400	TPR Domain containing protein, expressed	F:protein dimerization activity	47.3213	0.546453	1.52382	0.00198612	0.26237	47.3213	1.11592	1.90669	0.00244263	0.103375	47.3213	-0.0258869	0.253701	0.425612	1
Misin18G015400	barley B recombinant-like protein D; barley b recombinant-like protein d	F:DNA binding; C:nucleus; P:regulation of transcription, DNA-templated	356.52	0.0457701	0.198716	0.00198248	0.26237	356.52	0.0629636	0.148834	0.263394	0.900066	356.52	-0.00610994	0.0783617	0.779087	1
Misin10G085900	hypothetical protein SORBI_005G103900	0	18.7204	-0.234491	0.704794	0.00200813	0.264623	18.7204	-2.10573	1.34092	0.000204427	0.0181905	18.7204	-0.00782024	0.171074	0.769129	1
Misin03G020900	hypothetical protein SORBIDRAFT_02g002370; uncharacterized protein loc101784036	C:integral component of membrane	17.2011	0.376942	1.0452	0.00201841	0.265357	17.2011	2.19907	1.79787	0.000390733	0.0291966	17.2011	0.0459162	0.251462	0.205885	0.931423
Misin07G357100	putative RNA polymerase III subunit C4	F:RNA polymerase III activity; F:DNA binding; F:DNA-directed 5'-3' RNA polymerase activity; C:RNA polymerase III complex; P:transcription by RNA polymerase III	32.4816	-0.266602	0.783454	0.00202914	0.266147	32.4816	-0.229978	0.474973	0.0224147	0.373983	32.4816	-1.49172	1.63138	0.000890108	0.0600182
Misin10G103600	putative disease resistance RPP13-like protein 3 isoform X1	F:ADP binding	1314.29	-0.0641878	0.259547	0.00203625	0.266461	1314.29	-0.960077	0.449898	6.36815e-05	0.00725337	1314.29	-0.155313	0.283536	0.0200126	0.400215
Misin19G012700	ruBisCO large subunit-binding protein subunit beta, chloroplastic; ru large subunit-binding protein subunit chloroplastic	F:ATP binding; C:plastid; P:protein refolding	23559.4	0.0464534	0.202658	0.00205294	0.268022	23559.4	0.0633258	0.151393	0.265156	0.901224	23559.4	0.0144027	0.0838326	0.52539	1
Misin05G366800	DNA repair protein XRCC2 homolog isoform X1; dna repair protein xrcc2 homolog isoform x1	F:recombinase activity; F:four-way junction DNA binding; P:meiotic DNA recombinase assembly; F:double-stranded DNA binding; F:single-stranded DNA binding; F:endodeoxyribonuclease activity; F:ATP binding; C:replication fork; P:DNA catabolic process; P:mitotic recombination; P:reciprocal meiotic recombination; F:DNA-dependent ATPase activity; P:response to ionizing radiation; C:membrane; C:Rad51B-R…	79.2942	-0.246458	0.741165	0.0020882	0.268891	79.2942	-0.289722	0.548942	0.0142928	0.292701	79.2942	-0.821461	1.05136	0.00206275	0.104987
Misin05G216600	metal ion binding protein	C:cytoplasm; P:metal ion transport; F:transition metal ion binding; P:cellular transition metal ion homeostasis	33.4228	-0.191423	0.606219	0.00208431	0.268891	33.4228	-2.6372	0.907863	1.76891e-05	0.00261096	33.4228	0.139743	0.633635	0.0511545	0.613121
Misin06G257400	---NA---	0	22.2426	0.305335	0.882101	0.00208301	0.268891	22.2426	0.229307	0.504084	0.023193	0.379262	22.2426	0.0397093	0.205363	0.229566	0.948598
Misin07G272200	dnaJ homolog subfamily C member 28; dnaj homolog subfamily c member 28	P:retrograde transport, vesicle recycling within Golgi; P:retrograde vesicle-mediated transport, Golgi to endoplasmic reticulum; P:Golgi organization; C:Golgi transport complex; P:Golgi vesicle prefusion complex stabilization	233.241	-0.106635	0.385408	0.00208738	0.268891	233.241	-0.196944	0.297097	0.0314667	0.43393	233.241	-0.031248	0.134354	0.260939	0.96537
Misin19G166500	predicted protein; uncharacterized protein loc101757833 isoform x1	C:vacuole; C:integral component of membrane	1329.31	0.0903878	0.339262	0.00208183	0.268891	1329.31	-0.053289	0.168315	0.344526	0.93983	1329.31	-0.00271735	0.0938173	0.90047	1
Misin17G250500	GTP-binding nuclear protein Ran-2; gtp-binding nuclear protein ran-2	P:ribosomal subunit export from nucleus; F:GTPase activity; F:ATP binding; F:GTP binding; C:nucleus; C:Golgi apparatus; P:protein import into nucleus; P:small GTPase mediated signal transduction; C:plasmodesma; P:protein catabolic process	8061.33	0.0345255	0.161384	0.0020859	0.268891	8061.33	-0.0117218	0.101882	0.779461	1	8061.33	0.00854527	0.0744608	0.703678	1
Misin06G188700	transcription factor VOZ1; vascular plant one zinc finger protein	C:mitochondrion	14.4312	0.485508	1.71708	0.00209899	0.269665	14.4312	0.283039	1.07916	0.0207315	0.357068	14.4312	0.0622056	0.441814	0.171478	0.892201
Misin16G229100	unknown	0	334.835	0.034021	0.160625	0.00214744	0.274639	334.835	-0.215886	0.225424	0.0261092	0.401427	334.835	-0.0205936	0.0858194	0.387453	1
Misin08G157100	putative LRR receptor-like serine/threonine-protein kinase; lrr receptor-like serine threonine-protein kinase	F:protein serine/threonine kinase activity; F:ATP binding; P:protein phosphorylation; P:serine family amino acid metabolic process; C:integral component of membrane	142.563	-0.295823	0.866659	0.00214542	0.274639	142.563	-0.106893	0.322523	0.0969864	0.68098	142.563	0.017118	0.162012	0.525788	1
Misin11G157200	Hsp70-Hsp90 organizing protein	F:Hsp90 protein binding	180.266	0.289705	0.854628	0.00217023	0.276926	180.266	1.84135	1.40235	0.0003626	0.0279073	180.266	0.243477	0.610304	0.0169669	0.370078
Misin06G301700	---NA---	0	17.5311	-0.522665	1.5969	0.00219702	0.27971	17.5311	-5.60603	2.58667	2.34115e-05	0.00330977	17.5311	-0.903275	1.85879	0.00286393	0.127936
Misin09G058600	---NA---	0	30.4503	-0.411567	1.1747	0.00223872	0.284378	30.4503	-0.304783	0.758347	0.0166579	0.319165	30.4503	-0.38494	1.00774	0.010476	0.28664
Misin10G002100	putative receptor-like protein kinase At3g47110 isoform X1; receptor-like protein kinase at3g47110 isoform x1	F:nucleotide binding; F:protein kinase activity; C:membrane; P:phosphorylation	278.266	-0.190465	0.617389	0.00227231	0.287421	278.266	-0.122275	0.283942	0.0803855	0.643253	278.266	-1.07977	0.911373	0.000709574	0.0510613
Misin07G402400	putative receptor-like protein kinase At3g47110; receptor-like protein kinase at3g47110	F:protein kinase activity; F:ATP binding; C:mitochondrion; P:protein phosphorylation; C:integral component of membrane	585.466	-0.313527	0.92573	0.00227287	0.287421	585.466	-0.0398155	0.230174	0.397597	0.956149	585.466	-0.00865043	0.160849	0.740658	1
Misin02G328200	indole-3-acetaldehyde oxidase	F:xanthine dehydrogenase activity; F:iron ion binding; C:cytosol; P:obsolete electron transport; P:tryptophan metabolic process; F:electron transfer activity; P:xanthine catabolic process; P:abscisic acid biosynthetic process; P:auxin biosynthetic process; F:oxidoreductase activity, acting on CH-OH group of donors; F:molybdopterin cofactor binding; F:indole-3-acetaldehyde oxidase activity; F:2 ir…	5092.42	-0.17026	0.566064	0.00228438	0.288071	5092.42	0.012797	0.174831	0.790853	1	5092.42	-0.0743711	0.255637	0.0895032	0.750653
Misin10G032800	Disease resistance protein RGA2; disease resistance protein rga2	F:nucleotide binding	564.542	-0.135556	0.474192	0.00228822	0.288071	564.542	-0.0694529	0.205415	0.231541	0.876885	564.542	-0.00967601	0.117096	0.681721	1
Misin14G055100	---NA---	0	21.3687	-0.47619	1.65271	0.00231245	0.289535	21.3687	-1.22696	2.2742	0.00187737	0.0862263	21.3687	-0.124402	0.661219	0.0618955	0.658625
Misin15G186800	probable ribosome biogenesis protein RLP24; probable ribosome biogenesis protein rlp24	P:ribosomal large subunit assembly; F:structural constituent of ribosome; C:nucleolus; P:translation; C:cytosolic large ribosomal subunit; P:assembly of large subunit precursor of preribosome	53.4012	-0.201358	0.648313	0.00231526	0.289535	53.4012	-0.0164596	0.176134	0.734198	1	53.4012	-0.0490049	0.199347	0.161572	0.879731
Misin07G336000	hypothetical protein SORBI_004G138300	C:membrane; C:integral component of membrane	213.863	0.106433	0.394418	0.002313	0.289535	213.863	0.140443	0.261989	0.0660364	0.598035	213.863	0.0167737	0.117221	0.490647	1
Misin07G332100	ENT domain containing protein	C:nucleus; P:defense response to fungus	581.909	-0.0389346	0.182051	0.00233398	0.291231	581.909	-0.497336	0.292392	0.00116891	0.0638044	581.909	-0.764492	0.371291	0.000230025	0.022532
Misin05G130500	somatic embryogenesis receptor kinase 1-like	F:transmembrane receptor protein tyrosine kinase activity; P:transmembrane receptor protein tyrosine kinase signaling pathway; P:peptidyl-tyrosine phosphorylation; F:2-alkenal reductase [NAD(P)+] activity; P:oxidation-reduction process	20.9945	0.443857	1.64882	0.00234642	0.292138	20.9945	0.690606	1.80987	0.00432648	0.149273	20.9945	0.137378	0.719361	0.0527104	0.619681
Misin13G008500	---NA---	0	18.4708	0.480793	1.62154	0.00237365	0.294876	18.4708	0.0780274	0.421205	0.163762	0.806008	18.4708	0.0193586	0.25369	0.540144	1
Misin07G405300	Phosphatidyl-N-methylethanolamine N-methyltransferase; phosphatidyl-n-methylethanolamine n-methyltransferase	F:phosphatidyl-N-methylethanolamine N-methyltransferase activity; C:endoplasmic reticulum membrane; P:glycine metabolic process; P:L-serine metabolic process; P:threonine metabolic process; P:phospholipid biosynthetic process; C:integral component of membrane; P:methylation; F:phosphatidyl-N-dimethylethanolamine N-methyltransferase activity	172.473	0.0361407	0.172794	0.00239432	0.296139	172.473	0.264498	0.252179	0.0151984	0.304619	172.473	0.670635	0.379014	0.00041789	0.0355668
Misin07G238900	predicted protein; uncharacterized protein loc103997898	C:plastid; F:heat shock protein binding; F:unfolded protein binding	365.725	0.109742	0.407059	0.00239087	0.296139	365.725	0.0319152	0.165502	0.540479	0.987898	365.725	-0.00701277	0.105642	0.756813	1
Misin07G375900	replication protein A 70 kDa DNA-binding subunit C-like; replication protein a 70 kda dna-binding subunit c-like	F:DNA binding; F:protein binding; C:nucleus; P:DNA replication; P:DNA repair; P:DNA recombination; F:zinc ion binding	16.1228	-0.265473	0.820479	0.00242073	0.298751	16.1228	-1.4426	1.39674	0.000766816	0.0474853	16.1228	-1.41808	2.06227	0.00128666	0.0772784
Misin05G257200	ras-related protein Rab7; ras-related protein rab7	F:GTP binding; C:mitochondrion; P:small GTPase mediated signal transduction	587.29	0.0334931	0.163336	0.00242891	0.299106	587.29	-0.0393622	0.12574	0.422163	0.962565	587.29	0.00539173	0.0761748	0.805601	1
Misin02G514000	---NA---	0	72.0687	-0.101579	0.385993	0.00245619	0.301806	72.0687	-0.229683	0.341186	0.0213152	0.363405	72.0687	-1.38013	0.748784	0.000173896	0.0183106
Misin18G246500	peroxidase 45-like	F:peroxidase activity; C:extracellular region; P:obsolete peroxidase reaction; P:response to oxidative stress; F:heme binding; P:hydrogen peroxide catabolic process; F:metal ion binding; P:oxidation-reduction process; P:cellular oxidant detoxification	155.552	-0.237304	0.75204	0.00246278	0.301959	155.552	-0.220632	0.44204	0.0239296	0.384588	155.552	-0.0893221	0.299953	0.0705876	0.692411
Misin11G196300	putative HLH DNA-binding domain superfamily protein; hlh dna-binding domain superfamily protein	F:DNA binding; F:protein serine/threonine kinase activity; C:mitochondrion; C:cytosol; P:regulation of transcription, DNA-templated; P:protein phosphorylation; P:serine family amino acid metabolic process; P:intracellular signal transduction; F:protein dimerization activity	415.55	-0.0420544	0.195949	0.00247374	0.302645	415.55	-0.496984	0.318854	0.00138179	0.0704962	415.55	-0.0697212	0.165373	0.0691164	0.687637
Misin19G163700	---NA---	0	118.507	-0.0651458	0.275508	0.00250392	0.305673	118.507	-0.363315	0.358615	0.00594646	0.178408	118.507	-0.151898	0.305101	0.0233828	0.434097
Misin08G012700	predicted protein; hypothetical protein SORBIDRAFT_04g001380 [Sorghum bicolor]	F:serine-type endopeptidase inhibitor activity; C:extracellular space	79.4716	-0.234099	0.747688	0.0025101	0.305766	79.4716	-0.110689	0.314922	0.0918773	0.669991	79.4716	-0.0386782	0.215569	0.244662	0.954636
Misin09G211500	Retrovirus-related Pol polyprotein from transposon TNT 1-94	F:nucleic acid binding; P:DNA integration	68.3113	-0.381924	1.14722	0.00253492	0.306145	68.3113	-0.853915	1.3164	0.00291295	0.114774	68.3113	-7.37334	1.83304	6.27102e-07	0.000184618
Misin09G024200	---NA---	0	110.398	0.0893903	0.352003	0.00252181	0.306145	110.398	0.120224	0.235775	0.0933956	0.672819	110.398	0.80758	0.738459	0.00109791	0.0695247
Misin03G109400	---NA---	0	23.3518	0.247709	0.78505	0.00253333	0.306145	23.3518	3.97711	1.44683	2.18044e-05	0.00313257	23.3518	0.282648	0.66966	0.0136099	0.331678
Misin19G027600	receptor-like protein kinase FERONIA; receptor-like protein kinase feronia	F:protein serine/threonine kinase activity; F:ATP binding; P:protein phosphorylation; P:serine family amino acid metabolic process	36.2921	-0.110536	0.41487	0.00252826	0.306145	36.2921	-0.0234546	0.158243	0.647313	1	36.2921	-0.043155	0.172172	0.182685	0.905814
Misin10G054100	hypothetical protein SORBI_005G066700	C:integral component of membrane	185.842	-0.116994	0.435166	0.00256873	0.309565	185.842	-0.811416	0.743557	0.00103339	0.0585425	185.842	-1.38798	0.847197	0.000250782	0.0241752
Misin05G213400	glycosylphosphatidylinositol anchor attachment 1 protein	P:attachment of GPI anchor to protein; C:GPI-anchor transamidase complex	1109.98	0.0173716	0.097689	0.0026167	0.314673	1109.98	0.0597307	0.122977	0.215793	0.865997	1109.98	0.0322082	0.0790335	0.228751	0.948052
Misin02G511200	probable glucuronosyltransferase Os03g0107900; probable glucuronosyltransferase os03g0107900	C:Golgi membrane; C:integral component of membrane; F:transferase activity, transferring glycosyl groups; P:cell wall organization	141.121	0.0495016	0.225405	0.00262445	0.314932	141.121	0.356261	0.324577	0.0060652	0.180502	141.121	0.710013	0.502521	0.000727307	0.0519747
MisinT180300	ankyrin repeat-containing protein At5g02620-like; ankyrin repeat-containing protein at5g02620-like	C:membrane	16.7216	0.295577	0.920729	0.00263001	0.314932	16.7216	0.241653	0.600709	0.0229684	0.377494	16.7216	0	0.262577	1	1
Misin09G018700	cytochrome P450 90A1; cytochrome p450 90a1	F:monooxygenase activity; F:iron ion binding; P:positive regulation of flower development; P:response to UV-B; P:brassinosteroid homeostasis; P:pollen exine formation; C:integral component of membrane; P:sterol metabolic process; P:brassinosteroid biosynthetic process; F:oxidoreductase activity, acting on paired donors, with incorporation or reduction of molecular oxygen; F:heme binding; P:anther…	1237.45	-0.0619265	0.26817	0.00263615	0.314997	1237.45	-1.24619	0.512716	2.71297e-05	0.00365403	1237.45	-0.0479508	0.15435	0.140962	0.850618
Misin16G213000	type IV inositol polyphosphate 5-phosphatase 3-like; type i inositol -trisphosphate 5-phosphatase 1-like isoform x1	P:metabolic process; P:cellular process; P:dephosphorylation; F:hydrolase activity; P:organophosphate metabolic process; P:primary metabolic process	77.4455	-0.266678	0.845522	0.0026497	0.315947	77.4455	-1.80857	1.49428	0.000453302	0.0327948	77.4455	-5.27524	1.01751	6.98801e-09	3.58551e-06
Misin18G021900	disease resistance protein RGA2 isoform X1	F:DNA-binding transcription factor activity; P:regulation of transcription, DNA-templated; F:ADP binding	68.7697	0.142208	0.511973	0.00268378	0.318664	68.7697	0.703398	0.80028	0.00199667	0.0902437	68.7697	0.103888	0.311708	0.0538606	0.626319
Misin03G021200	L-type lectin-domain containing receptor kinase IV.1-like; l-type lectin-domain containing receptor kinase -like	F:protein serine/threonine kinase activity; F:ATP binding; C:mitochondrion; P:protein phosphorylation; P:serine family amino acid metabolic process; C:integral component of membrane; F:carbohydrate binding	420.419	-0.255043	0.817535	0.00268287	0.318664	420.419	0.0039826	0.192876	0.929035	1	420.419	-0.00745154	0.147027	0.768297	1
Misin18G259700	60S ribosomal protein L30; 60s ribosomal protein l30	F:RNA binding; F:structural constituent of ribosome; P:translation; C:cytosolic large ribosomal subunit; P:ribosome biogenesis	208.354	0.101386	0.394005	0.0026929	0.319075	208.354	0.0555531	0.186227	0.319678	0.93006	208.354	0.0668936	0.22168	0.0988918	0.772222
Misin08G280700	probable RNA-dependent RNA polymerase 1; rna-dependent rna polymerase isoform x1	P:transcription, RNA-templated; F:RNA-directed 5'-3' RNA polymerase activity; P:purine nucleobase metabolic process; P:posttranscriptional gene silencing; C:RNA-directed RNA polymerase complex; P:response to stimulus; F:organic cyclic compound binding; F:heterocyclic compound binding	174.196	-0.0775468	0.320627	0.0026992	0.319151	174.196	-0.827464	0.591601	0.000491874	0.0346061	174.196	-0.0473446	0.1773	0.159102	0.87692
MisinT369000	---NA---	0	10.9833	0.299084	0.93899	0.00270959	0.319709	10.9833	1.17096	1.5677	0.00173976	0.0823212	10.9833	0.537812	1.33579	0.00650975	0.215558
Misin09G204700	---NA---	0	134.643	-0.226986	0.746064	0.00272724	0.320874	134.643	-0.0155538	0.19774	0.729916	1	134.643	-0.51775	0.918492	0.00518168	0.185307
Misin03G039400	DNA topoisomerase 6 subunit B; dna topoisomerase 6 subunit b	P:cell morphogenesis; F:DNA binding; F:DNA topoisomerase type II (double strand cut, ATP-hydrolyzing) activity; F:ATP binding; C:nucleus; C:cytosol; P:DNA topological change; P:translation; P:pattern specification process; C:DNA topoisomerase type II (double strand cut, ATP-hydrolyzing) complex; P:response to brassinosteroid; P:trichome differentiation; C:small ribosomal subunit; P:DNA endoredupl…	614.954	-0.0441007	0.208039	0.00273084	0.320874	614.954	-0.121708	0.202668	0.097719	0.682564	614.954	-0.0898384	0.203228	0.0485512	0.600068
Misin18G226700	probable receptor-like protein kinase At5g47070; probable receptor-like protein kinase at5g47070	F:protein serine/threonine kinase activity; F:ATP binding; P:protein phosphorylation; P:serine family amino acid metabolic process	205.267	-0.16417	0.576777	0.00275248	0.322744	205.267	-0.142186	0.326936	0.0581933	0.571153	205.267	-0.102743	0.322108	0.0565153	0.63578
Misin05G182200	hypothetical protein SORBIDRAFT_03g026450; uncharacterized protein loc103703700	C:mitochondrion	453.522	0.0216947	0.119204	0.00277518	0.324731	453.522	-0.215914	0.212962	0.0244711	0.388559	453.522	0.0877263	0.16002	0.0373348	0.536922
Misin08G315700	ribonucleoside-diphosphate reductase large subunit	F:ribonucleoside-diphosphate reductase activity, thioredoxin disulfide as acceptor; F:ATP binding; C:ribonucleoside-diphosphate reductase complex; P:purine nucleobase metabolic process; P:pyrimidine nucleobase metabolic process; P:DNA replication; P:deoxyribonucleoside diphosphate metabolic process; P:deoxyribonucleotide biosynthetic process; P:oxidation-reduction process	120.373	0.357174	1.11741	0.00279731	0.325967	120.373	1.29773	1.73299	0.00157839	0.0771649	120.373	0.78579	1.41577	0.00332902	0.141853
Misin07G313100	---NA---	0	8.73687	0.421768	1.53424	0.00279483	0.325967	8.73687	0.894447	1.97342	0.00319014	0.122414	8.73687	0.737758	1.85275	0.00373155	0.151156
Misin18G096300	26.2 kDa heat shock protein, mitochondrial-like	C:mitochondrion; P:response to heat	208.094	0.0905325	0.365115	0.00282316	0.32756	208.094	0.440875	0.517821	0.00431706	0.149273	208.094	1.51108	0.701859	9.45224e-05	0.0112415
Misin17G179400	type I inositol polyphosphate 5-phosphatase 10-like; type i inositol polyphosphate 5-phosphatase 10-like	F:iron ion binding; C:integral component of membrane; F:oxidoreductase activity, acting on paired donors, with incorporation or reduction of molecular oxygen; F:hydrolase activity; F:L-ascorbic acid binding; P:phosphatidylinositol dephosphorylation; P:oxidation-reduction process	236.648	-0.0426932	0.204533	0.0028284	0.32756	236.648	-0.458761	0.338503	0.00225296	0.0980439	236.648	-0.741141	0.477651	0.000549175	0.0425098
Misin02G381900	lipid phosphate phosphatase gamma, chloroplastic; lipid phosphate phosphatase chloroplastic	P:protein N-linked glycosylation; P:diacylglycerol biosynthetic process; P:glycosphingolipid metabolic process; F:phosphatidate phosphatase activity; P:phospholipid catabolic process; C:chloroplast; P:dephosphorylation; C:integral component of endoplasmic reticulum membrane; F:dolichyldiphosphatase activity; P:pollen tube development	313.553	0.0350868	0.175476	0.00282316	0.32756	313.553	0.411684	0.295542	0.00315219	0.121563	313.553	-0.00307454	0.077768	0.886867	1
MisinT317900	hypothetical protein SORBI_002G014200	F:ubiquitin-protein transferase activity; P:protein ubiquitination; C:SCF ubiquitin ligase complex; P:SCF-dependent proteasomal ubiquitin-dependent protein catabolic process	118.091	-0.127313	0.476331	0.00284249	0.328518	118.091	-0.0362653	0.181423	0.480487	0.975563	118.091	-0.250505	0.500877	0.0128493	0.322619
Misin07G364200	---NA---	0	24.576	0.216893	0.728538	0.00286219	0.330118	24.576	3.19477	1.05013	1.3891e-05	0.00214773	24.576	2.02793	1.3097	0.000227574	0.0224141
Misin01G019100	squamosa promoter-binding-like protein 6	F:DNA binding; C:nucleus; P:transcription, DNA-templated; C:integral component of membrane	4396.14	-0.0123457	0.0743157	0.00289521	0.333199	4396.14	-0.34231	0.17279	0.00258892	0.106713	4396.14	-0.313476	0.234569	0.0010982	0.0695247
Misin02G118000	PREDICTED: hypothetical protein isoform X4	C:mitochondrion	93.2729	-0.356218	1.13112	0.00290072	0.333199	93.2729	-0.279268	0.772927	0.0204419	0.354232	93.2729	-0.0585905	0.326283	0.162957	0.881346
Misin10G075300	disease resistance protein RPM1-like; disease resistance protein rpm1-like	F:nucleotide binding; F:protein serine/threonine kinase activity; C:plasma membrane; P:protein phosphorylation; P:defense response; P:serine family amino acid metabolic process; C:plasmodesma	8.88218	-0.36465	1.16108	0.00291531	0.334194	8.88218	0.0238648	0.243966	0.574584	0.994549	8.88218	-0.00156247	0.187864	0.95444	1
Misin01G114200	---NA---	0	13.9479	0.409182	1.49385	0.00295677	0.33826	13.9479	0.152105	0.654593	0.0600345	0.577667	13.9479	0.230867	0.947715	0.0236429	0.435713
Misin18G013700	probable aldo-keto reductase 2	F:oxidoreductase activity; P:oxidation-reduction process	1369.54	0.0351484	0.17812	0.00299233	0.341635	1369.54	0.0372443	0.132892	0.462868	0.971905	1369.54	0.0285975	0.102812	0.266093	0.967948
Misin17G227200	---NA---	0	12.9966	0.292817	0.952682	0.00299994	0.341811	12.9966	2.11861	1.85709	0.000470248	0.0335577	12.9966	0.258686	0.63817	0.0156292	0.354227
Misin05G269000	Werner Syndrome-like exonuclease; werner syndrome-like exonuclease	F:nucleic acid binding; C:nucleus; F:3'-5' exonuclease activity; C:plastid; P:nucleic acid phosphodiester bond hydrolysis	6.79298	-0.41133	1.43069	0.00301621	0.342972	6.79298	-0.281387	0.873514	0.0220031	0.369256	6.79298	-0.062972	0.422337	0.166052	0.885063
Misin10G085200	alcohol dehydrogenase family-2	F:alcohol dehydrogenase (NAD+) activity; C:cytoplasm; F:zinc ion binding; C:integral component of membrane; P:oxidation-reduction process	4120	0.0627191	0.280246	0.00305329	0.345795	4120	2.25277	0.417156	6.21593e-09	2.96357e-06	4120	0.645745	0.585228	0.00137895	0.080228
Misin02G150700	pentatricopeptide repeat-containing protein At5g55840 isoform X1	0	123.066	-0.0671788	0.295439	0.0030512	0.345795	123.066	-0.0969377	0.20497	0.145025	0.77554	123.066	-0.00472258	0.0954527	0.829196	1
Misin10G018800	E3 ubiquitin-protein ligase RNF181-like; e3 ubiquitin-protein ligase rnf181-like	C:mitochondrion; P:ubiquitin-dependent protein catabolic process; P:protein ubiquitination	151.954	0.0967302	0.391801	0.00306172	0.346054	151.954	0.456174	0.561757	0.00429323	0.149032	151.954	0.820126	0.780712	0.00117478	0.072665
Misin19G043800	F-box domain containing protein	F:damaged DNA binding; F:ATP binding; P:DNA repair; F:DNA-dependent ATPase activity	9.82559	-0.334234	1.08693	0.00307242	0.346569	9.82559	-1.11656	1.38589	0.00157422	0.0770309	9.82559	-0.107824	0.513416	0.0734916	0.702827
Misin07G291200	---NA---	0	71.1944	-0.231394	0.784489	0.00307878	0.346593	71.1944	-0.152472	0.413776	0.050616	0.53807	71.1944	-0.436394	0.861446	0.00703168	0.226981
Misin10G184600	---NA---	0	46.9914	0.33474	1.09085	0.00308851	0.346996	46.9914	0.0949133	0.394074	0.118168	0.732337	46.9914	0.321536	0.880517	0.0134824	0.32988
MisinT046400	replication protein A 70 kDa DNA-binding subunit-like	0	17.36	0.370302	1.48942	0.00309911	0.347443	17.36	0.219364	0.899817	0.0329166	0.443588	17.36	0.680083	1.86067	0.00394272	0.156532
Misin12G069500	60S acidic ribosomal protein P2A; 60s acidic ribosomal protein p2a	F:structural constituent of ribosome; C:ribosome; P:translational elongation; P:ribosome biogenesis	635.662	0.0678504	0.298929	0.00310481	0.347443	635.662	-0.312818	0.383057	0.00969327	0.235555	635.662	0.0247174	0.12534	0.342671	0.999689
Misin01G409400	predicted protein; polyubiquitin 11-like isoform x1	F:structural constituent of ribosome; C:cell wall; C:nucleolus; C:vacuolar membrane; C:ribosome; P:translation; F:N-acetyltransferase activity; P:response to cytokinin; P:ribosome biogenesis; P:obsolete acyl-carrier-protein biosynthetic process	250.749	0.20657	0.719619	0.00316178	0.35242	250.749	1.22516	1.28794	0.00103555	0.0586031	250.749	1.176	1.27998	0.00112886	0.0705483
Misin10G105500	F-box domain containing protein, expressed	0	65.8581	0.0691113	0.304455	0.00315992	0.35242	65.8581	0.14314	0.252221	0.0655225	0.596641	65.8581	0.00878496	0.103428	0.697789	1
Misin08G075500	---NA---	0	89.2503	0.116562	1.16041	0.0031871	0.354492	89.2503	0.203285	1.2606	0.00440505	0.150805	89.2503	0.419066	2.13996	0.000756098	0.0535504
MisinT252100	---NA---	0	108.931	-0.14442	0.54131	0.00319294	0.354492	108.931	-0.140207	0.322647	0.059931	0.577084	108.931	-0.146788	0.405931	0.0331081	0.5072
Misin07G226700	wall-associated receptor kinase 3-like	F:binding; P:cellular process; C:membrane; F:kinase activity	23.4259	-0.341705	1.13306	0.00321324	0.356045	23.4259	-0.503039	0.99776	0.00713686	0.198502	23.4259	-0.438556	0.897266	0.00729521	0.231293
Misin02G486800	lysM domain containing protein; lysm domain containing protein	F:4-hydroxy-tetrahydrodipicolinate reductase; P:lysine biosynthetic process via diaminopimelate; C:chloroplast stroma; C:integral component of membrane; P:photosynthesis, light reaction; P:diaminopimelate biosynthetic process; P:oxidation-reduction process	195.271	0.0783222	0.336913	0.00322437	0.356406	195.271	-0.00266883	0.154264	0.957354	1	195.271	1.00854	0.718744	0.000498411	0.039875
Misin06G384100	predicted protein; uncharacterized protein loc100275901	C:mitochondrial respiratory chain complex I; C:integral component of membrane	2049.41	0.0239482	0.133914	0.00322914	0.356406	2049.41	-0.679674	0.276392	8.31e-05	0.0089076	2049.41	0.0123108	0.0772675	0.587396	1
Misin19G035000	predicted protein	C:membrane; C:integral component of membrane	171.972	-0.237615	0.814845	0.00324751	0.357036	171.972	-0.946978	1.27294	0.00209738	0.0932311	171.972	-0.163083	0.515802	0.0332692	0.508413
Misin05G172100	probable receptor-like protein kinase At1g67000; probable receptor-like protein kinase at1g67000	F:protein serine/threonine kinase activity; F:ATP binding; P:protein phosphorylation; P:serine family amino acid metabolic process	66.3837	-0.268097	0.903959	0.00324399	0.357036	66.3837	-0.0714734	0.305845	0.18386	0.833459	66.3837	-0.0769225	0.342303	0.103962	0.781203
Misin09G200200	---NA---	0	86.4758	-0.0974303	0.400756	0.00328666	0.358166	86.4758	-0.0819048	0.213204	0.181133	0.830373	86.4758	-0.0647987	0.216422	0.103235	0.779569
Misin02G369000	bifunctional TENA2 protein; bifunctional tena2 protein	P:thiamine biosynthetic process; P:thiamine diphosphate biosynthetic process; F:thiaminase activity	71.5196	-0.127903	0.495832	0.00329452	0.358166	71.5196	0.0257025	0.182603	0.599905	0.997559	71.5196	0.0411834	0.194291	0.210966	0.935149
MisinT453700	---NA---	0	41.8265	-0.346685	1.1651	0.00329589	0.358166	41.8265	-0.00794338	0.231711	0.845948	1	41.8265	-0.0417082	0.275786	0.250481	0.960058
Misin11G003400	glyoxylate/hydroxypyruvate reductase HPR3-like; glyoxylate hydroxypyruvate reductase hpr3-like	F:oxidoreductase activity, acting on the CH-OH group of donors, NAD or NADP as acceptor; F:NAD binding; P:oxidation-reduction process	73.6789	0.167142	0.612992	0.00329582	0.358166	73.6789	0.011507	0.175146	0.810859	1	73.6789	-0.0289425	0.1551	0.309754	0.988138
Misin09G038300	---NA---	0	15.7813	0.291984	0.97978	0.00328064	0.358166	15.7813	0.262792	0.701176	0.0215071	0.365021	15.7813	0.0321898	0.25891	0.34026	0.999275
Misin07G291900	---NA---	0	29.7418	0.281983	0.948556	0.00327496	0.358166	29.7418	0.0150773	0.214633	0.725666	1	29.7418	0.0260256	0.201906	0.389115	1
Misin19G104400	---NA---	0	6.75344	0.379145	1.40843	0.00333291	0.360798	6.75344	1.09308	2.10182	0.00240873	0.102262	6.75344	1.06598	2.15002	0.0021224	0.106764
Misin11G141300	probable inactive beta-glucosidase 14	P:carbohydrate metabolic process; F:beta-glucosidase activity; F:ADP binding; P:glycosyl compound metabolic process	1054.29	0.121395	0.477116	0.00332762	0.360798	1054.29	0.0133678	0.175117	0.781823	1	1054.29	-0.00304771	0.122036	0.897207	1
Misin10G033200	calmodulin-related protein	F:calcium ion binding; C:plastid; C:membrane	30.4148	0.0984979	0.406662	0.00337198	0.363632	30.4148	0.668199	0.711788	0.0018519	0.085808	30.4148	3.00151	0.642798	1.96251e-07	6.73442e-05
Misin10G034300	putative receptor-like protein kinase; uncharacterized protein loc101766045 isoform x1	F:protein kinase activity; P:phosphorylation; F:purine ribonucleoside binding; F:adenyl ribonucleotide binding; F:anion binding; P:cellular protein metabolic process; P:regulation of cellular process	255.339	-0.0857281	0.365018	0.00336712	0.363632	255.339	-1.12	0.765453	0.000323086	0.0255224	255.339	0.389589	0.573728	0.0053659	0.189566
Misin01G304200	probable trehalase	F:alpha,alpha-trehalase activity; C:plasma membrane; P:starch metabolic process; P:sucrose metabolic process; P:trehalose catabolic process	279.744	-0.0513916	0.246148	0.00338525	0.364367	279.744	-0.117615	0.215477	0.102783	0.696448	279.744	0.00653227	0.0936265	0.76549	1
Misin15G153500	Shikimate O-hydroxycinnamoyltransferase; shikimate o-hydroxycinnamoyltransferase	F:catalytic activity	202.831	0.0838926	0.35962	0.00339353	0.364562	202.831	0.136795	0.268794	0.0680668	0.604234	202.831	0.0134912	0.116081	0.572011	1
MisinT478600	BRCA1-associated RING domain protein 1-like; brca1-associated ring domain protein 1-like	F:monooxygenase activity; P:cellular response to DNA damage stimulus; P:metabolic process; C:plastid; F:oxidoreductase activity, acting on paired donors, with incorporation or reduction of molecular oxygen; F:transition metal ion binding	36.5923	0.247462	0.85665	0.00341386	0.365429	36.5923	3.05483	1.70893	0.000116106	0.0115623	36.5923	1.81776	1.70837	0.000559255	0.04292
MisinT123300	protein Rf1, mitochondrial-like	0	14.9795	-0.326718	1.11089	0.00341456	0.365429	14.9795	-6.3123	2.06097	5.47638e-06	0.00101738	14.9795	-0.21953	0.819034	0.0257221	0.454288
MisinT104600	IRK-interacting protein-like isoform X2	P:response to red or far red light; P:negative gravitropism	383.102	0.0685695	0.308467	0.00342929	0.365805	383.102	0.229761	0.335355	0.021359	0.363805	383.102	1.06485	0.684742	0.000360747	0.0316535
MisinT390000	F-box protein SKIP8; f-box protein skip8	C:plastid	70.3833	0.313776	1.06783	0.00343104	0.365805	70.3833	0.144186	0.514337	0.0602256	0.57837	70.3833	0.0965796	0.439466	0.0816437	0.727402
Misin08G163000	---NA---	0	8.41141	0.369707	1.33555	0.00345891	0.367387	8.41141	1.54837	2.32264	0.00135043	0.0691591	8.41141	1.27459	1.85857	0.00150085	0.0850245
Misin07G522500	probable steroid-binding protein 3	C:cytosol; C:endomembrane system; C:membrane	406.35	0.0351193	0.184065	0.00345546	0.367387	406.35	0.827712	0.402899	0.000103346	0.010545	406.35	0.25065	0.349455	0.00803238	0.244537
Misin03G103300	Proteasome subunit alpha type-3; uncharacterized protein loc100527499 isoform x1	F:threonine-type endopeptidase activity; C:nucleus; C:cytoplasm; P:ubiquitin-dependent protein catabolic process; C:proteasome core complex, alpha-subunit complex	30.5198	0.366702	1.39465	0.00346763	0.367621	30.5198	3.91026	3.2413	0.00013652	0.0130014	30.5198	7.50472	2.66229	4.64288e-06	0.000980205
Misin09G021000	---NA---	0	4.63295	-0.365564	1.30789	0.00348278	0.367846	4.63295	-0.269756	0.83274	0.0231942	0.379262	4.63295	-0.597159	1.47752	0.00554954	0.193899
MisinT237600	wall-associated receptor kinase 5-like	F:nucleotide binding; F:protein serine/threonine kinase activity; C:plasma membrane; P:cell surface receptor signaling pathway; P:serine family amino acid metabolic process; P:phosphorylation; F:ion binding	79.6318	0.289076	0.991866	0.00348279	0.367846	79.6318	-0.133968	0.364995	0.064117	0.591618	79.6318	-0.026418	0.176509	0.363867	1
MisinT204800	UDP-glycosyltransferase 91C1-like; udp-glycosyltransferase 91c1-like	P:flavonoid metabolic process; F:UDP-glucosyltransferase activity	56.2166	-0.138556	0.535824	0.00349061	0.367982	56.2166	-0.0258916	0.178831	0.601446	0.997559	56.2166	-0.192009	0.429575	0.0197295	0.397653
MisinT343600	high-affinity nitrate transporter-activating protein 2.1-like	F:protein binding; P:response to nitrate; F:nitrate transmembrane transporter activity; P:nitrate transport; C:integral component of membrane	21.79	0.225825	0.806874	0.00363049	0.381882	21.79	0.383473	0.898891	0.0118098	0.265215	21.79	0.108807	0.435055	0.0645806	0.670042
Misin09G181700	predicted protein; 3-hydroxyisobutyryl- hydrolase 1-like	F:3-hydroxyisobutyryl-CoA hydrolase activity; F:protein kinase activity; F:ATP binding; P:protein phosphorylation; P:isoleucine catabolic process; P:leucine catabolic process; P:valine catabolic process; C:integral component of membrane; P:beta-alanine metabolic process	22.0026	0.321555	1.40291	0.003636	0.381882	22.0026	-0.00775448	0.309277	0.845873	1	22.0026	0.0554613	0.460987	0.202289	0.928941
MisinT026600	---NA---	0	300.32	-0.272652	0.959346	0.00369444	0.386982	300.32	-0.0790411	0.337601	0.156944	0.795898	300.32	-0.461202	1.02786	0.0075079	0.233808
Misin19G079300	G-protein coupled receptor 1; g-protein coupled receptor partial	P:mitotic cell cycle; F:transmembrane signaling receptor activity; C:vacuolar membrane; C:Golgi apparatus; P:tyrosine biosynthetic process; P:cell surface receptor signaling pathway; P:activation of phospholipase C activity; P:L-phenylalanine biosynthetic process; P:response to cytokinin; P:brassinosteroid mediated signaling pathway; P:blue light signaling pathway; P:negative regulation of abscis…	274.794	-0.0662524	0.30579	0.00370081	0.386982	274.794	-0.0725504	0.193923	0.226753	0.873146	274.794	-0.0349306	0.148238	0.233615	0.950462
Misin03G011600	probable receptor-like protein kinase At1g49730; probable receptor-like protein kinase at1g49730	F:protein tyrosine kinase activity; F:ATP binding; C:mitochondrion; C:plasma membrane; C:integral component of membrane; P:peptidyl-tyrosine phosphorylation	107.745	-0.0418623	0.214448	0.00370515	0.386982	107.745	-0.0231559	0.132284	0.641755	1	107.745	-0.00878018	0.0874444	0.688226	1
Misin04G091000	probable serine/threonine-protein kinase Cx32, chloroplastic; probable serine threonine-protein kinase nak	F:protein serine/threonine kinase activity; F:ATP binding; P:protein phosphorylation; P:serine family amino acid metabolic process	11.3881	-0.21067	0.767761	0.00374607	0.390533	11.3881	-0.490273	0.807409	0.00574149	0.17575	11.3881	-0.119778	0.479633	0.05785	0.640236
Misin17G227100	NB-LRR protein; nb-lrr protein	C:membrane; F:organic cyclic compound binding; F:heterocyclic compound binding	81.4729	-0.12693	0.509584	0.00376506	0.391484	81.4729	-1.82621	0.962944	0.000112905	0.0113063	81.4729	-5.38552	0.775778	1.42942e-13	2.40656e-10
Misin01G473100	1,2-dihydroxy-3-keto-5-methylthiopentene dioxygenase 2	F:DNA-binding transcription factor activity; F:iron ion binding; C:nucleus; C:transcription factor complex; C:cytoplasm; P:regulation of transcription, DNA-templated; P:regulation of transcription, DNA-templated; F:acireductone dioxygenase [iron(II)-requiring] activity; P:L-methionine salvage from methylthioadenosine; F:sequence-specific DNA binding; P:oxidation-reduction process	428.627	-0.175423	0.660707	0.00376907	0.391484	428.627	-0.207361	0.489941	0.0284566	0.415925	428.627	-0.180413	0.504622	0.0264006	0.45941
Misin08G309800	thioredoxin H-type 5; thioredoxin h-type 5	P:obsolete electron transport; P:glycerol ether metabolic process; F:protein disulfide oxidoreductase activity; C:obsolete cell part; P:cell redox homeostasis; P:oxidation-reduction process	126.701	0.341859	1.33663	0.00382172	0.396222	126.701	0.626216	1.57301	0.00620564	0.182291	126.701	1.13131	2.2034	0.00192679	0.101077
Misin06G329500	---NA---	0	31.2981	0.120193	0.490408	0.00383625	0.396999	31.2981	0.176907	0.355602	0.037417	0.471221	31.2981	0.678109	0.84511	0.00233493	0.113685
Misin10G015900	hypothetical protein LOC_Os11g04260	0	41.3075	0.145866	0.57259	0.00385473	0.39818	41.3075	0.202699	0.454267	0.0290177	0.418735	41.3075	0.382342	0.768771	0.00821956	0.247252
Misin10G026500	B3 domain-containing protein Os11g0156000-like; b3 domain-containing protein os11g0156000-like	F:DNA binding; C:nucleus; P:regulation of transcription, DNA-templated	154.086	0.0818719	0.364495	0.00388861	0.400947	154.086	0.011993	0.164616	0.808647	1	154.086	4.69811	0.807931	2.03779e-10	1.5911e-07
MisinT552900	hypothetical protein SORBIDRAFT_09g001200	0	211.458	-0.172446	0.659499	0.00394072	0.405577	211.458	-0.306528	0.63814	0.0141021	0.291093	211.458	-0.272321	0.654399	0.0143799	0.341746
Misin05G246000	indole-3-pyruvate monooxygenase YUCCA2-like; indole-3-pyruvate monooxygenase yucca2-like	F:N,N-dimethylaniline monooxygenase activity; F:flavin adenine dinucleotide binding; F:NADP binding; P:oxidation-reduction process	113.408	-0.0333083	0.182402	0.00397093	0.40776	113.408	-0.0138313	0.12678	0.775225	1	113.408	-1.8851	0.392491	4.62433e-08	2.0255e-05
Misin18G002700	putative RNA recognition motif containing family protein; rna recognition motif containing family protein	F:nucleotide binding; F:nucleic acid binding	1069.05	0.0172863	0.108104	0.00398116	0.40776	1069.05	0.0171132	0.100822	0.678704	1	1069.05	0.0884026	0.164041	0.037833	0.539296
Misin09G043700	putative disease resistance protein RGA1; disease resistance protein rga1	F:ADP binding	67.953	-0.0876305	0.386493	0.00398361	0.40776	67.953	-1.77888	0.788867	5.50928e-05	0.00658402	67.953	-0.013008	0.163634	0.625146	1
Misin14G151100	putative disease resistance protein RGA1; disease resistance protein rga1	P:carbohydrate metabolic process; P:cellular process; F:ADP binding; P:cellular metabolic process; P:small molecule metabolic process	119.428	-0.10048	0.430911	0.00401693	0.408794	119.428	-2.30313	0.795911	1.75986e-05	0.00260474	119.428	-2.79767	0.76485	4.65768e-06	0.000980205
MisinT562100	---NA---	0	32.1226	-0.237448	0.870805	0.00402271	0.408794	32.1226	-0.0172289	0.228923	0.682637	1	32.1226	-0.435184	0.938206	0.00777688	0.238871
MisinT424000	---NA---	0	223.997	-0.179729	0.686196	0.00402199	0.408794	223.997	-0.016252	0.203324	0.71438	1	223.997	-0.0594768	0.271963	0.140673	0.850303
Misin19G020200	cytochrome P450 704C1-like; cytochrome p450 704c1-like	F:monooxygenase activity; F:iron ion binding; C:integral component of membrane; F:oxidoreductase activity, acting on paired donors, with incorporation or reduction of molecular oxygen; F:heme binding; P:oxidation-reduction process	66.1096	-0.10282	0.438458	0.00400601	0.408794	66.1096	0.0557998	0.19973	0.305786	0.924947	66.1096	-0.0232603	0.141981	0.385036	1
Misin10G044000	protein TPLATE; protein tplate	C:nucleus; C:cytosol; C:plasma membrane; P:endocytosis; C:cell plate; C:plasmodesma; C:phragmoplast; P:pollen development; P:cellulose biosynthetic process	1547.43	-0.0126259	0.0831756	0.00405237	0.411067	1547.43	-0.264052	0.206985	0.0120777	0.268595	1547.43	-0.0496533	0.101489	0.103649	0.780327
Misin05G058200	---NA---	0	11.9382	0.246374	0.903305	0.00406117	0.411221	11.9382	0.45939	0.971209	0.00853817	0.220409	11.9382	1.98032	1.98856	0.000556371	0.042882
Misin01G423100	---NA---	0	68.2064	0.20719	0.776649	0.00408322	0.412713	68.2064	0.986489	1.35606	0.00210986	0.0935543	68.2064	0.960774	1.35569	0.00205231	0.10466
Misin07G449200	50S ribosomal protein L18; 50s ribosomal protein l18	F:structural constituent of ribosome; C:ribosome; P:DNA-templated transcription, elongation; P:translation; F:5S rRNA binding; C:plastid; P:ribosome biogenesis	47.2569	0.127481	0.522583	0.00410369	0.41404	47.2569	0.0679529	0.235555	0.217336	0.866579	47.2569	-0.00645715	0.13698	0.793392	1
Misin03G028800	hypothetical protein SHCRBa_014_M16_R_140; uncharacterized protein loc103648290 isoform x1	C:integral component of membrane	313.624	-0.235221	0.872059	0.0041439	0.41735	313.624	-0.0709304	0.30217	0.186248	0.836737	313.624	-0.0174882	0.187685	0.537142	1
Misin02G188000	60S ribosomal protein L44; 60s ribosomal protein l44	F:structural constituent of ribosome; C:mitochondrion; P:translation; C:integral component of membrane; C:cytosolic large ribosomal subunit; P:ribosome biogenesis	39.6309	-0.280384	1.03674	0.00418722	0.420961	39.6309	-4.35489	1.67346	2.51881e-05	0.00344419	39.6309	0.0249447	0.199319	0.404529	1
MisinT278900	homeobox-leucine zipper protein HOX7 isoform X2; homeobox-leucine zipper protein hox7 isoform x2	P:nucleotide metabolic process; F:transferase activity; P:nucleobase-containing compound biosynthetic process; F:organic cyclic compound binding; F:heterocyclic compound binding	70.1486	0.0491723	0.250402	0.00422389	0.423892	70.1486	1.77311	0.501629	3.05921e-06	0.000636549	70.1486	1.41236	0.587648	6.25511e-05	0.00808139
Misin08G106400	TPA: cyclin-C; uncharacterized protein loc100193909 isoform x1	C:cyclin-dependent protein kinase holoenzyme complex; C:nucleus; C:integral component of membrane; F:cyclin-dependent protein serine/threonine kinase regulator activity; P:positive regulation of cyclin-dependent protein serine/threonine kinase activity; P:positive regulation of transcription by RNA polymerase II; P:cell division; P:regulation of cell cycle; P:positive regulation of phosphorylatio…	40.1411	0.156814	0.622722	0.00424553	0.425307	40.1411	1.56446	1.40244	0.000605475	0.0402716	40.1411	1.82997	1.41796	0.000383767	0.0333033
Misin01G025200	ribosomal RNA large subunit methyltransferase E; ribosomal rna large subunit methyltransferase e	P:enzyme-directed rRNA 2'-O-methylation; F:rRNA (uridine-2'-O-)-methyltransferase activity; P:cell division	141.535	0.0308518	0.174843	0.00428397	0.427074	141.535	0.0314164	0.137259	0.538765	0.987853	141.535	0.783831	0.523554	0.000562853	0.0430543
Misin04G353200	---NA---	0	49.4329	-0.0832893	0.378035	0.00428454	0.427074	49.4329	-0.0512803	0.190878	0.343698	0.939512	49.4329	-0.0705531	0.240684	0.0948081	0.761883
MisinT057600	GDSL esterase/lipase EXL3-like; gdsl esterase lipase exl3-like	F:hydrolase activity, acting on ester bonds	277.134	-0.157634	0.626975	0.00428589	0.427074	277.134	-0.286201	0.616402	0.016058	0.31379	277.134	0.00641996	0.173362	0.809972	1
Misin03G350100	omega-hydroxypalmitate O-feruloyl transferase-like; omega-hydroxypalmitate o-feruloyl transferase-like	F:transferase activity	8.15429	0.309304	1.29076	0.00431425	0.429142	8.15429	0.0476662	0.345194	0.311159	0.927145	8.15429	0.00465331	0.238568	0.876178	1
MisinT265200	phosphoglycerate mutase family protein	C:cytosol; F:zinc ion binding; F:oxidoreductase activity; P:oxidation-reduction process	127.412	-0.0687203	0.326389	0.00433043	0.429994	127.412	-0.178147	0.312369	0.038022	0.475164	127.412	-0.219226	0.450477	0.0154745	0.352213
Misin01G102300	putative 3,4-dihydroxy-2-butanone kinase	F:glycerone kinase activity; F:ATP binding; P:glycerol metabolic process; P:phosphorylation; P:glycerolipid metabolic process	277.244	-0.11515	0.488976	0.00434178	0.430363	277.244	-0.0868269	0.256615	0.14705	0.779369	277.244	-0.0379239	0.190036	0.23603	0.952344
Misin06G286000	DNA-(apurinic or apyrimidinic site) lyase, chloroplastic-like isoform X2; dna-(apurinic or apyrimidinic site) chloroplastic-like isoform x2	F:DNA binding; F:DNA-(apurinic or apyrimidinic site) endonuclease activity; C:nucleus; P:base-excision repair; P:DNA catabolic process; F:double-stranded DNA 3'-5' exodeoxyribonuclease activity; F:metal ion binding; P:nucleic acid phosphodiester bond hydrolysis	152.857	0.0980326	0.431642	0.00437835	0.432467	152.857	2.22152	0.891731	3.7006e-05	0.00476961	152.857	0.13201	0.364573	0.0375587	0.538321
Misin07G477400	2,3-bisphosphoglycerate-dependent phosphoglycerate mutase-like	C:nucleosome; F:DNA binding; C:nucleus; C:cytosol; P:glucose catabolic process; P:gluconeogenesis; P:glycolytic process; P:nucleosome assembly; C:plastid; F:hydrolase activity; P:regulation of pentose-phosphate shunt; F:2,3-bisphosphoglycerate-dependent phosphoglycerate mutase activity; P:phosphatidylinositol dephosphorylation; F:protein heterodimerization activity	157.107	0.0386971	0.209615	0.00437222	0.432467	157.107	0.0322215	0.147664	0.537914	0.987599	157.107	0.0327723	0.130861	0.240309	0.953714
MisinT157400	ergosterol biosynthetic protein 28-like	C:integral component of membrane	57.3823	0.190483	0.738892	0.00439314	0.43317	57.3823	0.0113085	0.210393	0.792237	1	57.3823	-0.0118855	0.247118	0.697729	1
Misin01G368800	phospholipid-transporting ATPase 1; phospholipid-transporting atpase 1	F:magnesium ion binding; F:ATP binding; C:plasma membrane; P:cation transport; P:aminophospholipid transport; C:integral component of membrane; P:phospholipid translocation; F:ATPase-coupled intramembrane lipid transporter activity	352.883	-0.0204955	0.127388	0.00442211	0.435266	352.883	0.159507	0.212689	0.0553356	0.559326	352.883	-0.0124953	0.0796574	0.579172	1
Misin09G200700	putative disease resistance protein RGA1; disease resistance protein rga1	F:ADP binding	7.17289	-0.280336	1.06832	0.004453	0.437542	7.17289	-0.127274	0.600039	0.0796736	0.640372	7.17289	-0.060105	0.401272	0.174958	0.896289
Misin04G371000	Phospholipase A1-Igamma1, chloroplastic	C:mitochondrion; P:lipid metabolic process; F:phospholipase A1 activity; P:seed coat development; F:hydrolase activity	15.4278	0.303805	1.25019	0.00447435	0.438114	15.4278	2.52768	2.93122	0.000461965	0.0331845	15.4278	1.90319	2.76934	0.000762081	0.0536694
Misin06G346100	---NA---	0	13.0819	-0.182672	0.716774	0.00446934	0.438114	13.0819	-1.4308	1.48969	0.000909107	0.0535866	13.0819	-0.0562025	0.272876	0.155537	0.873781
Misin18G145100	---NA---	0	37.3091	-0.293297	1.15194	0.0045501	0.444758	37.3091	-2.36269	2.60095	0.000565095	0.0381407	37.3091	-0.248596	0.955504	0.0213202	0.41229
Misin07G404500	neurofilament heavy polypeptide	C:chromatin; C:nucleus; P:DNA repair; P:mitotic sister chromatid cohesion	2927.51	0.0152781	0.100931	0.00456292	0.44524	2927.51	0.152296	0.196052	0.057468	0.568416	2927.51	0.674832	0.309572	0.000203032	0.0204838
Misin18G256900	putative two-component response regulator family protein	P:phosphorelay signal transduction system; F:DNA binding; C:intracellular; C:nucleus; P:transcription, DNA-templated; P:regulation of transcription, DNA-templated	378.498	-0.0592825	0.295502	0.00461927	0.44757	378.498	-0.197234	0.322211	0.0303955	0.427115	378.498	-0.187888	0.384844	0.018591	0.386847
Misin02G424300	---NA---	0	18.1053	-0.169	0.677117	0.00460041	0.44757	18.1053	-0.336508	0.70779	0.0124744	0.272819	18.1053	-0.188869	0.564131	0.0267484	0.463068
Misin07G502200	armadillo repeat-containing protein 6	0	403.063	0.0219529	0.136073	0.00462979	0.44757	403.063	-0.00764732	0.113997	0.866596	1	403.063	0.117658	0.230373	0.0295716	0.482049
Misin17G182200	hypothetical protein SORBIDRAFT_09g023990	C:membrane; C:integral component of membrane	31.5868	0.0947153	0.426007	0.00463442	0.44757	31.5868	0.0708124	0.222547	0.213654	0.864259	31.5868	0.00949917	0.122402	0.691393	1
Misin11G196900	eukaryotic translation initiation factor 3 subunit G-like; eukaryotic translation initiation factor 3 subunit g-like	F:nucleotide binding; P:formation of translation preinitiation complex; F:translation initiation factor activity; C:ribosome; C:eukaryotic translation initiation factor 3 complex; P:regulation of translational initiation; C:eukaryotic 43S preinitiation complex; C:eukaryotic 48S preinitiation complex	9.9735	0.159356	0.645489	0.00461472	0.44757	9.9735	0.00453645	0.195908	0.918398	1	9.9735	-0.00958006	0.17171	0.720582	1
Misin02G024500	---NA---	0	3.00867	0.294679	1.18362	0.00461924	0.44757	3.00867	0.0285738	0.265321	0.504706	NA	3.00867	0.0878492	0.491518	0.102644	NA
Misin08G252700	ubiquinol oxidase 2, mitochondrial-like; ubiquinol oxidase mitochondrial-like	C:mitochondrion; P:obsolete electron transport; F:alternative oxidase activity; C:integral component of membrane; F:metal ion binding; P:oxidation-reduction process; C:respirasome	179.074	-0.0799163	0.373814	0.00467762	0.450971	179.074	-1.57739	0.906964	0.00015775	0.0145776	179.074	0.0122709	0.126537	0.615419	1
Misin07G232800	DNA-directed RNA polymerase III subunit 1; dna-directed rna polymerase iii subunit 1	F:RNA polymerase III activity; F:DNA binding; C:RNA polymerase III complex; P:transcription by RNA polymerase III	993.834	-0.0229989	0.141736	0.00470257	0.451831	993.834	-0.0092989	0.116764	0.840577	1	993.834	-0.321601	0.371473	0.00447082	0.169385
Misin06G017300	heme-binding protein 2	0	2142.08	0.115412	0.499585	0.00469462	0.451831	2142.08	0.0364302	0.201517	0.456007	0.971087	2142.08	0.0184896	0.153166	0.488417	1
Misin17G168700	---NA---	0	64.8053	0.0952309	0.429725	0.00471915	0.452653	64.8053	2.35558	0.907506	3.0779e-05	0.00408428	64.8053	0.898532	0.934922	0.00129862	0.0774053
MisinT347800	predicted protein; uncharacterized protein loc105043807	C:plastid	170.784	0.0280688	0.166179	0.00473705	0.453599	170.784	1.20151	0.432489	9.19604e-06	0.00153862	170.784	1.15595	0.416738	3.95319e-05	0.00566432
Misin01G071300	cytochrome c biogenesis protein CCS1, chloroplastic; cytochrome c biogenesis protein chloroplastic	P:maltose metabolic process; P:phosphatidylglycerol biosynthetic process; C:chloroplast thylakoid membrane; P:leaf morphogenesis; P:thylakoid membrane organization; C:integral component of membrane; P:carotenoid biosynthetic process; P:mRNA modification; P:cytochrome complex assembly; P:starch biosynthetic process; P:isopentenyl diphosphate biosynthetic process, methylerythritol 4-phosphate pathw…	31.6453	-0.282377	1.25768	0.00475689	0.454726	31.6453	-0.585363	1.55895	0.00669079	0.190622	31.6453	-0.0501407	0.389392	0.226038	0.946347
Misin16G031700	---NA---	0	62.4377	0.114979	0.500973	0.00480299	0.458356	62.4377	0.248695	0.510527	0.0194748	0.345906	62.4377	0.196906	0.506891	0.0220216	0.419577
MisinT562300	hypothetical protein SORBI_005G130600	C:membrane; C:integral component of membrane	10.1233	0.264029	1.04196	0.00484275	0.46137	10.1233	0.0510052	0.305416	0.286787	0.915454	10.1233	0	0.2757	1	1
Misin04G333600	hypothetical protein SORBIDRAFT_02g037490	0	25.2634	0.09054	0.415853	0.00485386	0.461648	25.2634	0.142445	0.342573	0.0574799	0.568416	25.2634	0.0338051	0.19084	0.277969	0.974906
MisinT505500	Formate dehydrogenase 1, mitochondrial; formate dehydrogenase mitochondrial	F:phosphoglycerate dehydrogenase activity; C:mitochondrion; P:glycine metabolic process; P:L-serine biosynthetic process; P:threonine metabolic process; F:formate dehydrogenase (NAD+) activity; C:formate dehydrogenase complex; P:methane metabolic process; P:formate catabolic process; P:glyoxylate metabolic process; F:NAD binding; P:oxidation-reduction process	48.1902	0.119062	0.517687	0.00489761	0.465026	48.1902	2.91142	1.0636	2.39715e-05	0.00333711	48.1902	0.0769498	0.308778	0.0961466	0.765804
Misin05G309200	NADH--cytochrome b5 reductase 1; nadh--cytochrome b5 reductase 1	F:cytochrome-b5 reductase activity, acting on NAD(P)H; C:endoplasmic reticulum; C:plasma membrane; P:amino sugar metabolic process; P:obsolete electron transport; C:plant-type cell wall; C:integral component of membrane; P:electron transport chain	1351.97	0.0255065	0.155975	0.0049877	0.472784	1351.97	0.0045109	0.123709	0.924654	1	1351.97	0.179051	0.301282	0.0152663	0.350735
Misin10G046900	Protein kinase domain containing protein, expressed; uncharacterized protein loc4348258 isoform x2	F:protein serine/threonine kinase activity; F:ATP binding; C:mitochondrion; C:plasma membrane; P:protein phosphorylation; P:defense response; P:serine family amino acid metabolic process; C:plasmodesma	831.682	-0.0824172	0.389663	0.00503026	0.472838	831.682	-2.46547	0.738293	7.40721e-06	0.00129566	831.682	-2.46286	0.695577	6.18318e-06	0.00124298
Misin07G282700	hypothetical protein SORBI_007G158100	0	239.549	0.0317643	0.185758	0.00504379	0.472838	239.549	0.0757978	0.178657	0.21832	0.867433	239.549	1.36097	0.48255	2.9032e-05	0.00439853
Misin02G378500	TPA: gamma-interferon-inducible lysosomal thiol reductase; uncharacterized protein loc100284511 precursor	C:vacuole	935.174	-0.0737324	0.356933	0.00501489	0.472838	935.174	-0.114648	0.265206	0.0930874	0.672359	935.174	-0.914533	0.87006	0.00106291	0.0677681
Misin07G348800	phosphatidylinositol/phosphatidylcholine transfer protein SFH3 isoform X1; phosphatidylinositol phosphatidylcholine transfer protein sfh3 isoform x1	F:transporter activity; C:intracellular; P:transport	59.5291	-0.0648253	0.323201	0.00503545	0.472838	59.5291	-0.47558	0.589048	0.00402256	0.143051	59.5291	-0.0151697	0.130309	0.543394	1
Misin11G186800	retrotransposon protein, putative, unclassified, expressed	F:nucleotide binding; F:nucleic acid binding; F:protein kinase activity; F:ATP binding; P:protein phosphorylation; F:zinc ion binding; P:DNA integration; F:ATPase activity	201.688	0.031142	0.182935	0.00504696	0.472838	201.688	0.0491794	0.156225	0.373954	0.949649	201.688	-0.0226793	0.109283	0.36034	1
Misin03G329600	40S ribosomal protein S3-3; 40s ribosomal protein s3-3	F:damaged DNA binding; F:RNA binding; F:structural constituent of ribosome; C:nucleus; P:base-excision repair, AP site formation; P:DNA catabolic process; P:translation; F:oxidized purine nucleobase lesion DNA N-glycosylase activity; C:cytosolic small ribosomal subunit; P:ribosome biogenesis	3697.74	0.0350951	0.200547	0.00501843	0.472838	3697.74	0.000988335	0.137965	0.984111	1	3697.74	0.0109391	0.0964474	0.625696	1
Misin10G175600	glutathione S-transferase GSTU6; glutathione s-transferase gstu6	F:glutathione transferase activity; C:cytoplasm; P:glutathione metabolic process; P:obsolete glutathione conjugation reaction; P:toxin catabolic process	24.7713	-0.230837	0.918315	0.00502001	0.472838	24.7713	0	0.304493	1	1	24.7713	0.0189039	0.20703	0.521057	1
Misin07G531200	chaperone protein dnaJ	F:ATP binding; P:protein folding; P:response to heat; C:chloroplast thylakoid membrane; C:chloroplast envelope; F:heat shock protein binding; F:metal ion binding; F:unfolded protein binding	749.577	0.0201935	0.130129	0.00508472	0.475586	749.577	-0.0124272	0.115576	0.786807	1	749.577	-0.0142333	0.0838683	0.529731	1
Misin04G027500	---NA---	0	54.2173	0.120733	0.529226	0.00510922	0.477086	54.2173	0.924969	1.10151	0.00168726	0.0803725	54.2173	0.0853736	0.318534	0.080697	0.723657
Misin01G165800	50S ribosomal protein L25; 50s ribosomal protein l25	F:structural constituent of ribosome; C:mitochondrion; C:ribosome; P:translation; F:5S rRNA binding; P:ribosome biogenesis	530.662	0.0196114	0.127336	0.00512335	0.477615	530.662	0.0284759	0.123784	0.555083	0.991839	530.662	0.0267036	0.0985851	0.289119	0.978516
MisinT042300	---NA---	0	85.2644	-0.184391	0.753431	0.00513866	0.478252	85.2644	-0.0348229	0.231041	0.446041	0.968267	85.2644	-0.272992	0.710031	0.0155795	0.353762
Misin05G039500	plant cysteine oxidase 2-like isoform X1; plant cysteine oxidase 2-like isoform x1	P:anaerobic respiration; F:oxidoreductase activity, acting on single donors with incorporation of molecular oxygen, incorporation of two atoms of oxygen; P:peptidyl-cysteine oxidation; P:detection of hypoxia	18.9031	0.123117	0.539063	0.00516238	0.479016	18.9031	0.0188167	0.18725	0.689533	1	18.9031	0.146912	0.417577	0.0339106	0.513183
Misin13G037800	terpene synthase 5; terpene synthase 4	F:magnesium ion binding; C:cytoplasm; P:trehalose biosynthetic process; P:defense response; F:terpene synthase activity; P:terpenoid biosynthetic process	14.5217	-0.200344	0.812224	0.00516386	0.479016	14.5217	-0.0684684	0.324388	0.194307	0.845445	14.5217	-0.032351	0.300473	0.359088	1
Misin06G071200	---NA---	0	24.3303	0.12596	0.549974	0.00519428	0.479419	24.3303	0.927562	1.0233	0.00142855	0.0715934	24.3303	0.968523	1.06158	0.00135257	0.0789486
Misin10G030400	---NA---	0	601.817	-0.079749	0.382661	0.00519235	0.479419	601.817	-0.092092	0.247082	0.137731	0.764949	601.817	-0.23184	0.497106	0.0151376	0.349219
Misin01G512300	riboflavin biosynthesis protein PYRD, chloroplastic; riboflavin biosynthesis protein chloroplastic	F:hydrolase activity, hydrolyzing O-glycosyl compounds; P:carbohydrate metabolic process; F:zinc ion binding; F:diaminohydroxyphosphoribosylaminopyrimidine deaminase activity; P:riboflavin biosynthetic process; P:RNA modification; C:chloroplast stroma; P:oxidation-reduction process	1112.52	0.0129116	0.0904978	0.00519572	0.479419	1112.52	0.131567	0.182857	0.0751491	0.626847	1112.52	-0.0364213	0.0934968	0.182926	0.906219
Misin01G180400	G-type lectin S-receptor-like serine/threonine-protein kinase B120 isoform X1; g-type lectin s-receptor-like serine threonine-protein kinase b120 isoform x1	F:nucleotide binding; F:protein kinase activity; C:membrane; P:phosphorylation	95.6788	-0.126442	0.551895	0.00520221	0.479419	95.6788	-0.0119365	0.181441	0.800071	1	95.6788	-0.0215694	0.151349	0.424867	1
Misin09G023800	---NA---	0	12.6469	0.168009	0.698697	0.00521828	0.480116	12.6469	0.142865	0.429538	0.0577792	0.569356	12.6469	0.048975	0.26042	0.189816	0.913929
Misin02G508400	---NA---	0	5.47689	0.262417	1.21116	0.00524633	0.48191	5.47689	0.390864	1.27393	0.0125474	0.273304	5.47689	0.190013	0.868531	0.0316564	0.497662
Misin01G008200	hypothetical protein SORBI_005G172000	0	14.2298	-0.116865	0.519495	0.00526211	0.482574	14.2298	-1.29315	1.01465	0.000471027	0.0335669	14.2298	-0.538734	0.897383	0.00457593	0.172037
Misin09G071900	---NA---	0	5.46401	0.264945	1.13025	0.00531775	0.483098	5.46401	0.253224	0.892556	0.0268424	0.407017	5.46401	1.52471	2.41022	0.00116831	0.0723477
Misin03G039100	Disease resistance protein RPM1	F:ADP binding	7.63283	-0.263637	1.19677	0.00530072	0.483098	7.63283	-0.795698	1.86467	0.00387154	0.139332	7.63283	-0.395327	1.30842	0.0101038	0.280846
Misin05G322700	60S ribosomal protein L37	P:ribosome biogenesis; C:cellular anatomical entity	2631.79	0.0110786	0.0796785	0.00530613	0.483098	2631.79	0.031489	0.104492	0.452014	0.970236	2631.79	0.0629204	0.121774	0.0663306	0.676696
Misin12G148200	60S ribosomal protein L14-1; 60s ribosomal protein l14-1	F:structural constituent of ribosome; P:translation; C:cytosolic large ribosomal subunit; P:ribosomal large subunit biogenesis	2986.57	0.0137288	0.0959381	0.00532779	0.483098	2986.57	-0.369777	0.246531	0.00414051	0.145988	2986.57	0.0554094	0.125803	0.0907792	0.753758
Misin12G108400	hypothetical protein SHCRBa_121_P14_R_150; uncharacterized protein loc109356509	C:plastid; C:integral component of membrane	95.415	0.0855738	0.406823	0.00532138	0.483098	95.415	-0.0721683	0.21873	0.210944	0.861984	95.415	-0.0470584	0.192462	0.169334	0.889874
Misin05G265400	predicted protein; uncharacterized protein loc103636535	C:mitochondrial respiratory chain complex I; P:photorespiration; C:integral component of membrane	2286.89	0.0199237	0.130023	0.00530332	0.483098	2286.89	-0.107198	0.187089	0.121986	0.739756	2286.89	0.0170363	0.0878822	0.460851	1
Misin13G129300	protein EMBRYO SAC DEVELOPMENT ARREST 3, chloroplastic; protein embryo sac development arrest chloroplastic	C:chloroplast; F:heat shock protein binding; F:unfolded protein binding	1435.93	0.0209665	0.135374	0.00529218	0.483098	1435.93	0.0682475	0.158769	0.244997	0.886748	1435.93	0.0162489	0.0875707	0.479116	1
Misin06G280700	pentatricopeptide repeat-containing protein At1g09900-like; pentatricopeptide repeat-containing protein at1g09900-like	C:plastid	83.4904	0.0407566	0.22919	0.00540749	0.489538	83.4904	0.0309156	0.154648	0.554965	0.991839	83.4904	0.0178306	0.110594	0.458931	1
Misin01G173100	probable serine incorporator	C:plastid; F:L-serine transmembrane transporter activity; P:L-serine transport; C:integral component of membrane	476.23	-0.0672647	0.338447	0.00541931	0.489822	476.23	-0.0634497	0.205178	0.259124	0.89695	476.23	-0.106028	0.301915	0.0503937	0.609648
Misin08G189300	rhodanese-like domain-containing protein 11, chloroplastic; rhodanese-like domain-containing protein chloroplastic	C:chloroplast; P:cellular metabolic process; P:primary metabolic process; P:organic substance metabolic process	1798.81	0.0436777	0.242209	0.0054427	0.491149	1798.81	0.0196777	0.154656	0.699385	1	1798.81	0.0166378	0.113406	0.489598	1
Misin13G096200	replication protein A 70 kDa DNA-binding subunit D isoform X1; replication protein a 70 kda dna-binding subunit d isoform x1	P:telomere maintenance; F:DNA helicase activity; C:replication fork; P:DNA repair; P:DNA duplex unwinding	14.1628	-0.23964	0.993094	0.00547012	0.491459	14.1628	-0.0862643	0.373081	0.137277	0.764614	14.1628	-0.469441	1.21022	0.00798384	0.243838
Misin07G418300	protein BOLA1, chloroplastic	C:chloroplast	305.181	0.0281649	0.172269	0.00546986	0.491459	305.181	0.108883	0.20427	0.119915	0.736481	305.181	0.114724	0.250676	0.0354524	0.524545
Misin15G123300	40S ribosomal protein S8; 40s ribosomal protein s8	P:maturation of SSU-rRNA from tricistronic rRNA transcript (SSU-rRNA, 5.8S rRNA, LSU-rRNA); F:structural constituent of ribosome; P:translation; C:chloroplast; F:rRNA binding; C:cytosolic small ribosomal subunit	88.7298	0.0918207	0.433145	0.00547986	0.491459	88.7298	0.17407	0.389765	0.0386334	0.479553	88.7298	0.0751968	0.289649	0.0958065	0.764521
Misin06G048400	serine carboxypeptidase K10B2.2 precursor; serine carboxypeptidase ii-1	F:serine-type carboxypeptidase activity; C:vacuole; C:integral component of membrane; P:proteolysis involved in cellular protein catabolic process	8035.76	0.0614913	0.31644	0.00548099	0.491459	8035.76	0.0231081	0.170501	0.645136	1	8035.76	0.00840263	0.116761	0.720449	1
Misin07G226500	wall-associated receptor kinase 3-like	F:protein serine/threonine kinase activity; F:calcium ion binding; F:ATP binding; P:protein phosphorylation; P:serine family amino acid metabolic process; C:integral component of membrane; F:polysaccharide binding	140.007	-0.0720175	0.358242	0.00550093	0.492465	140.007	-0.0816849	0.225484	0.174571	0.822118	140.007	-1.30364	0.88079	0.000350177	0.0308769
Misin09G008500	protein sym-1	C:chloroplast envelope; C:integral component of membrane	320.603	0.0167002	0.113979	0.00555226	0.495661	320.603	0.0726379	0.155978	0.21753	0.866861	320.603	0.095805	0.196977	0.0397103	0.549149
Misin15G149000	---NA---	0	5.39652	-0.255748	1.10973	0.005563	0.495661	5.39652	-0.526822	1.39726	0.00836109	0.218578	5.39652	-0.0922519	0.508307	0.0957717	0.7644
Misin19G076600	putative cinnamyl-alcohol dehydrogenase family protein isoform 1 isoform X1; cinnamyl-alcohol dehydrogenase family protein isoform 1 isoform x1	C:cytosol; F:zinc ion binding; P:coumarin biosynthetic process; P:lignin biosynthetic process; P:stilbene biosynthetic process; F:cinnamyl-alcohol dehydrogenase activity; F:sinapyl alcohol dehydrogenase activity; P:oxidation-reduction process	1013.39	-0.0434844	0.242566	0.0055599	0.495661	1013.39	-0.114604	0.232595	0.102138	0.695249	1013.39	-0.0148801	0.111481	0.530756	1
Misin03G137400	---NA---	0	35.6613	0.0964447	0.453366	0.0056306	0.500104	35.6613	0.0688284	0.237461	0.212728	0.864079	35.6613	0.359985	0.7066	0.00847739	0.251947
Misin11G111300	beta-glucosidase 13	F:glucan exo-1,3-beta-glucosidase activity; F:beta-galactosidase activity; C:extracellular region; P:starch metabolic process; P:sucrose metabolic process; P:galactose metabolic process; P:glycosaminoglycan catabolic process; P:glycosphingolipid metabolic process; C:beta-galactosidase complex; F:beta-D-fucosidase activity; P:glycerolipid metabolic process; F:beta-L-arabinosidase activity; F:beta-…	183.729	-0.141502	0.617969	0.00562383	0.500104	183.729	-0.0435896	0.234377	0.362126	0.947009	183.729	-0.00682671	0.160647	0.793064	1
Misin01G018300	probable protein phosphatase 2C 42; probable protein phosphatase 2c 42	F:protein serine/threonine phosphatase activity; P:protein dephosphorylation; C:protein serine/threonine phosphatase complex; F:metal ion binding	443.679	-0.0149384	0.104631	0.00568916	0.500117	443.679	-0.354612	0.259913	0.00531807	0.167648	443.679	-0.473227	0.373103	0.00135245	0.0789486
MisinT519800	probable choline kinase 2	F:kinase activity; P:phosphorylation	51.8226	0.0562091	0.297519	0.00567664	0.500117	51.8226	0.403573	0.526407	0.00575962	0.17575	51.8226	0.32423	0.556898	0.00803396	0.244537
Misin11G155800	carbonyl reductase 3	F:protein kinase activity; F:ATP binding; P:protein phosphorylation; C:integral component of membrane; F:carbohydrate binding; P:oxidation-reduction process	2163.01	0.0433588	0.243329	0.0056912	0.500117	2163.01	0.166748	0.282565	0.0455454	0.514322	2163.01	0.249074	0.431888	0.0110847	0.297849
Misin10G007700	long chain acyl-CoA synthetase 8; long chain acyl- synthetase 8	P:long-chain fatty acid metabolic process; F:long-chain fatty acid-CoA ligase activity; C:endoplasmic reticulum; C:Golgi apparatus; C:chloroplast envelope; C:integral component of membrane	3465.84	-0.014564	0.10237	0.00567029	0.500117	3465.84	-0.0990254	0.171418	0.132566	0.758152	3465.84	-0.0993688	0.186878	0.0333493	0.508834
Misin01G469100	---NA---	0	65.0498	-0.23271	0.976846	0.00565485	0.500117	65.0498	-0.0902649	0.249027	0.141236	0.76984	65.0498	-0.105845	0.312466	0.0519709	0.616589
MisinT430700	predicted protein; uncharacterized protein loc100277960 precursor	C:integral component of membrane	26.2177	-0.208616	0.872166	0.00566843	0.500117	26.2177	-0.0699359	0.328193	0.188395	0.839101	26.2177	-0.0320805	0.24838	0.335448	0.998157
Misin04G312100	---NA---	0	9.76795	0.222483	1.18127	0.00569282	0.500117	9.76795	0.284966	1.13758	0.0181075	0.333291	9.76795	0.0272022	0.379278	0.444615	1
MisinT088000	---NA---	0	137.164	0.112945	0.516245	0.00571234	0.500274	137.164	0.14537	0.389324	0.0550774	0.558077	137.164	0.467562	0.85117	0.00592507	0.202207
MisinT129700	probable F-box protein At1g44080	F:nucleotide binding; F:protein kinase activity; F:protein serine/threonine kinase activity; F:calcium ion binding; F:ATP binding; C:plasma membrane; P:protein phosphorylation; P:cell surface receptor signaling pathway; C:membrane; C:integral component of membrane; F:polysaccharide binding	418.896	-0.0312846	0.188845	0.00570432	0.500274	418.896	0.0196755	0.142064	0.697888	1	418.896	-0.0128783	0.0986097	0.571424	1
Misin07G287600	protein EMBRYO SAC DEVELOPMENT ARREST 3, chloroplastic; protein embryo sac development arrest chloroplastic	C:chloroplast thylakoid membrane; P:megagametogenesis; F:heat shock protein binding; F:unfolded protein binding	1667.8	0.0220813	0.143852	0.0057506	0.502843	1667.8	0.202957	0.253139	0.031657	0.435304	1667.8	0.0386903	0.124152	0.179672	0.903619
Misin09G038800	predicted protein	F:hydrolase activity, acting on ester bonds	12.9842	0.197702	0.835956	0.00580862	0.505565	12.9842	1.07815	1.95682	0.00259953	0.106793	12.9842	1.5475	2.38253	0.00113833	0.0708991
Misin07G325100	PREDICTED: uncharacterized protein LOC103643620; uncharacterized protein loc103643620	F:DNA binding; C:nucleus	7.4657	0.245034	1.16007	0.00580222	0.505565	7.4657	0.0472222	0.357736	0.315408	0.929256	7.4657	0.0571758	0.403661	0.189206	0.913883
Misin09G202600	GTPase Der; gtpase der	F:GTP binding; P:tRNA metabolic process; C:chloroplast; P:chloroplast organization	67.234	-0.143689	0.63158	0.00580807	0.505565	67.234	-0.0470886	0.243482	0.329614	0.934125	67.234	-0.00807597	0.165756	0.759403	1
Misin12G023000	3-ketoacyl-CoA synthase 6; 3-ketoacyl- synthase 6-like	C:mitochondrion; P:fatty acid biosynthetic process; C:integral component of membrane; F:transferase activity, transferring acyl groups other than amino-acyl groups	158.279	0.164199	0.707958	0.00582391	0.506114	158.279	-0.00486733	0.21531	0.907561	1	158.279	5.59013e-05	0.196175	0.998394	1
Misin17G093300	Endoglucanase 15; endoglucanase 15	C:extracellular region; P:starch metabolic process; P:sucrose metabolic process; F:cellulase activity; P:cellulose catabolic process; F:carbohydrate binding; P:cell wall organization	20.6816	-0.177669	0.760158	0.00585887	0.50837	20.6816	-0.1863	0.526204	0.0367572	0.46751	20.6816	-1.89983	2.44367	0.000758339	0.0536162
MisinT014700	---NA---	0	254.946	0.167864	0.72862	0.00600591	0.514011	254.946	5.32147	2.131	1.97708e-05	0.00287103	254.946	8.07252	0.901214	2.54583e-20	1.71446e-16
Misin09G200600	putative disease resistance protein RGA1; disease resistance protein rga1	C:membrane; F:ADP binding	9.09891	0.24069	1.07176	0.00599744	0.514011	9.09891	0.38346	1.14527	0.0139346	0.28885	9.09891	1.85038	2.59308	0.000814626	0.0564113
Misin03G223000	Methionine--tRNA ligase, chloroplastic/mitochondrial; methionine--trna chloroplastic mitochondrial	F:methionine-tRNA ligase activity; F:ATP binding; C:mitochondrion; C:cytosol; P:methionyl-tRNA aminoacylation; P:methionine metabolic process; C:chloroplast stroma; P:plant ovule development	65.6627	0.0796493	0.395131	0.00595411	0.514011	65.6627	0.709552	0.858534	0.00223951	0.0975375	65.6627	1.04099	1.01813	0.0010137	0.065412
Misin01G349800	---NA---	0	26.8141	0.117986	0.541287	0.00598226	0.514011	26.8141	1.64934	1.41419	0.000525142	0.0363651	26.8141	1.25553	1.40815	0.0011149	0.0699244
Misin10G060300	F-box domain containing protein, expressed	0	18.2599	-0.0840874	0.412237	0.00594546	0.514011	18.2599	-0.106975	0.269728	0.103343	0.697698	18.2599	-0.533246	0.985122	0.00529413	0.188028
Misin01G509400	---NA---	0	25.6502	-0.207884	0.885381	0.00593749	0.514011	25.6502	-0.120498	0.437435	0.0796039	0.640215	25.6502	-0.527331	1.26883	0.0066341	0.218734
Misin07G404400	temperature-induced lipocalin-1	F:transporter activity; C:mitochondrion; C:vacuolar membrane; C:endoplasmic reticulum; C:Golgi apparatus; C:plasma membrane; P:transport; P:response to heat; P:response to light stimulus; C:plasmodesma; P:response to cytokinin; P:hyperosmotic salinity response	2642.24	0.0332775	0.200401	0.00598924	0.514011	2642.24	0.0593318	0.173918	0.30326	0.923497	2642.24	0.259658	0.413151	0.00951619	0.271549
Misin17G006300	hypothetical protein SORBI_002G220100	0	4.52389	0.217472	0.930448	0.00597217	0.514011	4.52389	-0.00861917	0.238089	0.831936	1	4.52389	-0.00276674	0.268986	0.928777	1
Misin19G005700	peroxisomal acyl-coenzyme A oxidase 1-like; peroxisomal acyl-coenzyme a oxidase 1-like	F:fatty-acyl-CoA binding; F:acyl-CoA dehydrogenase activity; F:acyl-CoA oxidase activity; C:peroxisome; P:obsolete electron transport; P:acyl-CoA metabolic process; F:electron transfer activity; P:fatty acid beta-oxidation using acyl-CoA dehydrogenase; F:flavin adenine dinucleotide binding; F:oxidoreductase activity, acting on the CH-CH group of donors, with a flavin as acceptor; P:lipid homeosta…	198.577	0.0308423	0.188733	0.00597139	0.514011	198.577	0.019831	0.143945	0.696386	1	198.577	-0.00379045	0.0926895	0.861373	1
Misin04G122600	DNA-directed RNA polymerases II, IV and V subunit 6A-like; dna-directed rna polymerases iv and v subunit 6a-like	F:DNA-directed 5'-3' RNA polymerase activity; C:nucleolus; P:purine nucleobase metabolic process; P:pyrimidine nucleobase metabolic process; P:transcription, DNA-templated; C:obsolete nucleoplasm part; C:nuclear DNA-directed RNA polymerase complex	190.317	0.0289205	0.179886	0.00603107	0.514602	190.317	0.153139	0.243319	0.0591599	0.57485	190.317	0.365991	0.460403	0.00462929	0.173196
Misin07G001000	leucoanthocyanidin dioxygenase	P:proteolysis; P:vacuole organization; F:metallopeptidase activity; P:anthocyanin-containing compound biosynthetic process; P:proanthocyanidin biosynthetic process; C:membrane; F:transferase activity; F:metal ion binding; F:dioxygenase activity; P:oxidation-reduction process	74.9727	0.164282	0.715871	0.00602999	0.514602	74.9727	0.0354656	0.249042	0.429696	0.965911	74.9727	0.0274052	0.217397	0.379055	1
Misin08G077500	histone deacetylase 2	C:plastid; F:hydrolase activity	47.0151	0.203941	0.875428	0.00605381	0.515541	47.0151	1.50346	2.01241	0.00134992	0.0691591	47.0151	0.431335	1.09677	0.00890457	0.261128
Misin01G122100	F-box/FBD/LRR-repeat protein At1g13570	C:mitochondrion; C:plastid	17.246	0.197851	0.849975	0.00606035	0.515541	17.246	-0.00600007	0.212909	0.886979	1	17.246	0.0120162	0.174507	0.657645	1
Misin01G027600	ras-related protein RABE1c; ras-related protein rabe1c	F:GTP binding; C:intracellular; P:vesicle docking involved in exocytosis; P:small GTPase mediated signal transduction; P:protein secretion	1062.58	-0.0296086	0.183509	0.00607171	0.51573	1062.58	-0.461165	0.423523	0.00290583	0.114606	1062.58	-0.532267	0.535108	0.0020903	0.105742
Misin03G345600	Malate dehydrogenase, chloroplastic; malate chloroplastic	P:carbohydrate metabolic process; P:pyruvate metabolic process; P:malate metabolic process; C:plastid; P:reductive tricarboxylic acid cycle; F:L-malate dehydrogenase activity; P:glyoxylate metabolic process	655.219	0.117105	0.540495	0.0060882	0.516353	655.219	0.0808497	0.281021	0.156928	0.795898	655.219	0.0320685	0.197688	0.302692	0.984686
Misin09G171300	mannose/glucose-specific lectin-like isoform X1	F:protein kinase activity; F:ATP binding; P:protein phosphorylation; F:ADP binding	48.8762	-0.226806	0.995487	0.00616421	0.522014	48.8762	-2.26375	2.54534	0.000621364	0.0408244	48.8762	-9.17432	1.66112	8.5962e-10	5.32322e-07
Misin16G012700	glutelin precursor	F:nutrient reservoir activity	123.233	0.0416865	0.240824	0.00621243	0.525309	123.233	0.110289	0.232403	0.108772	0.712129	123.233	0.0713033	0.268967	0.100432	0.77536
Misin09G004200	F-box family-2	0	529.006	-0.0935138	0.453968	0.00624558	0.526533	529.006	-0.206686	0.46063	0.0279671	0.414045	529.006	-0.248872	0.583047	0.0153944	0.352025
Misin04G123500	Rop guanine nucleotide exchange factor 7; rop guanine nucleotide exchange factor 7	F:Rho guanyl-nucleotide exchange factor activity; P:positive regulation of GTPase activity	142.396	0.043823	0.250654	0.00624345	0.526533	142.396	0.0753371	0.201284	0.211084	0.861984	142.396	0.113685	0.290517	0.0422526	0.566963
MisinT147600	polyol transporter 5-like	F:carbohydrate:proton symporter activity; F:glucose transmembrane transporter activity; C:integral component of plasma membrane; P:glucose import; P:proton transmembrane transport; P:glucose transmembrane transport	5.12927	0.234259	1.09884	0.00627442	0.527388	5.12927	0.433754	1.29397	0.0111918	0.257097	5.12927	0.154687	0.738051	0.0442828	0.576125
MisinT373800	hypothetical protein ZEAMMB73_044623	P:defense response	3220.03	0.0595873	0.318705	0.00627039	0.527388	3220.03	0.000968328	0.168644	0.984076	1	3220.03	0.0136956	0.127162	0.577816	1
Misin03G330700	nuclear transcription factor Y subunit B-3; nuclear transcription factor y subunit b-3	F:DNA-binding transcription factor activity; C:nucleus; C:transcription factor complex; P:regulation of transcription, DNA-templated; P:regulation of transcription, DNA-templated; F:sequence-specific DNA binding; F:protein heterodimerization activity	255.208	0.086331	0.427096	0.00630908	0.529512	255.208	0.360963	0.627953	0.00934627	0.230977	255.208	0.02962	0.172812	0.315411	0.991944
Misin09G087500	chlorophyll a-b binding protein CP26, chloroplastic; chlorophyll a-b binding protein chloroplastic	C:mitochondrion; C:PSII associated light-harvesting complex II; C:photosystem I; P:response to high light intensity; P:response to sucrose; P:photosynthesis, light harvesting in photosystem I; C:photosystem II antenna complex; C:chloroplast envelope; P:regulation of proton transport; P:nonphotochemical quenching; C:plastoglobule; C:integral component of membrane; F:chlorophyll binding; P:protein-…	26179.8	0.0334805	0.203975	0.00633602	0.530983	26179.8	-0.0832829	0.197116	0.185849	0.835965	26179.8	-0.0579716	0.182489	0.112016	0.798233
Misin18G011800	39S ribosomal protein L47, mitochondrial; 39s ribosomal protein mitochondrial	F:structural constituent of ribosome; C:mitochondrial large ribosomal subunit; P:mitochondrial translation; P:ribosome biogenesis	226.097	0.0449895	0.257226	0.00639265	0.53417	226.097	0.0895074	0.218636	0.156736	0.795898	226.097	1.07151	0.79668	0.000524849	0.041219
Misin13G065900	endo-1,3;1,4-beta-D-glucanase isoform X1; endo- -beta-d-glucanase-like	F:hydrolase activity	269.204	0.0516097	0.286225	0.00639299	0.53417	269.204	-1.01745	0.812409	0.000571754	0.0385041	269.204	-0.0320314	0.1556	0.271406	0.969499
Misin03G012300	---NA---	0	309.304	0.221565	0.992208	0.00642532	0.536077	309.304	4.20866	2.72042	9.92762e-05	0.0102856	309.304	5.13822	2.76314	4.10269e-05	0.00583198
Misin12G083700	---NA---	0	22.4255	0.207464	0.917162	0.006455	0.537757	22.4255	0.101597	0.448435	0.108196	0.710548	22.4255	-0.0053449	0.209244	0.85141	1
Misin02G095500	serine/threonine-protein kinase GRIK1-like; serine threonine-protein kinase grik1-like	F:protein serine/threonine kinase activity; F:protein tyrosine kinase activity; F:ATP binding; C:intracellular; P:protein phosphorylation; P:serine family amino acid metabolic process; P:phosphatidylinositol phosphorylation; P:phosphatidylinositol-mediated signaling	114.266	-0.102006	0.491255	0.00647935	0.53899	114.266	-0.166588	0.417944	0.0425907	0.500096	114.266	-0.440075	0.824685	0.00653241	0.216043
Misin14G168000	---NA---	0	135.888	-0.0298756	0.187656	0.00649019	0.539097	135.888	-0.00674978	0.138	0.892004	1	135.888	0.00540275	0.0913585	0.803603	1
Misin05G271900	Os01g0742350	0	383.051	0.0285204	0.181037	0.0065014	0.539233	383.051	0.38035	0.392141	0.00537668	0.168673	383.051	0.332081	0.450523	0.00578299	0.198761
Misin08G166100	NADPH-dependent pterin aldehyde reductase; nadph-dependent pterin aldehyde reductase	P:very long-chain fatty acid metabolic process; C:cytosol; P:folic acid-containing compound metabolic process; P:response to cold; F:oxidoreductase activity, acting on the CH-OH group of donors, NAD or NADP as acceptor; P:cuticle development; P:oxidation-reduction process	792.009	0.00737253	0.0577659	0.00651704	0.539738	792.009	-0.0146849	0.0808053	0.659856	1	792.009	-0.00863131	0.0667405	0.725496	1
Misin18G199700	putative STRUBBELIG family receptor protein kinase; strubbelig family receptor protein kinase	F:protein kinase activity; F:ATP binding; P:protein phosphorylation; C:integral component of membrane	31.0597	-0.173389	0.771225	0.00653567	0.540487	31.0597	-0.239999	0.667419	0.025122	0.393674	31.0597	-0.207882	0.799122	0.0279925	0.469958
Misin02G337100	Premnaspirodiene oxygenase; premnaspirodiene oxygenase	F:iron ion binding; C:membrane; F:oxidoreductase activity, acting on paired donors, with incorporation or reduction of molecular oxygen, NAD(P)H as one donor, and incorporation of one atom of oxygen; F:heme binding; P:secondary metabolite biosynthetic process; P:oxidation-reduction process	2029.09	0.111643	0.529928	0.00654632	0.540574	2029.09	-0.00494657	0.198794	0.910242	1	2029.09	0.0911445	0.446253	0.0916936	0.755644
Misin15G192000	Disease resistance protein RPM1; disease resistance protein rpm1	F:organic cyclic compound binding; F:heterocyclic compound binding	570.616	0.105084	0.505299	0.0065854	0.543007	570.616	0.42043	0.776605	0.00807196	0.214225	570.616	0.0422178	0.222709	0.218687	0.940884
Misin06G025000	30S ribosomal protein S6; uncharacterized protein loc103987793	F:structural constituent of ribosome; C:ribosome; P:translation; C:integral component of membrane; P:ribosome biogenesis; F:small ribosomal subunit rRNA binding	470.366	0.0182248	0.1275	0.00660462	0.543797	470.366	-0.0556424	0.151822	0.319326	0.930012	470.366	-0.0293616	0.10811	0.259982	0.96528
Misin07G351000	Glucan endo-1,3-beta-glucosidase 14; glucan endo- -beta-glucosidase 14	F:hydrolase activity, hydrolyzing O-glycosyl compounds; P:carbohydrate metabolic process; C:integral component of membrane; F:polysaccharide binding; C:anchored component of plasma membrane	19.7866	0.0814651	0.412678	0.00661446	0.543812	19.7866	0.183982	0.430678	0.0350277	0.456426	19.7866	-0.00179068	0.126612	0.940186	1
Misin08G139600	---NA---	0	27.1633	0.206361	1.11671	0.00665211	0.5461	27.1633	0.236696	1.00193	0.0264097	0.403982	27.1633	0.252548	1.08288	0.0190051	0.390951
Misin07G502900	phenylalanine--tRNA ligase alpha subunit, cytoplasmic; phenylalanine--trna ligase alpha cytoplasmic	F:tRNA binding; P:tryptophan biosynthetic process; F:phenylalanine-tRNA ligase activity; F:ATP binding; P:phenylalanyl-tRNA aminoacylation; P:tyrosine biosynthetic process; P:L-phenylalanine biosynthetic process; C:phenylalanine-tRNA ligase complex	1752.46	0.00726973	0.0573556	0.00666164	0.5461	1752.46	0.0102498	0.0783561	0.754054	1	1752.46	0.018488	0.0698171	0.46121	1
MisinT250700	---NA---	0	782.221	0.0333257	0.205888	0.0067035	0.547938	782.221	0.59004	0.538981	0.00164462	0.0791106	782.221	0.632227	0.615377	0.0016162	0.0893971
Misin07G456200	mRNA-decapping enzyme subunit 2; mrna-decapping enzyme subunit 2	P:deadenylation-dependent decapping of nuclear-transcribed mRNA; F:RNA binding; F:protein kinase activity; F:ATP binding; C:mitochondrion; P:protein phosphorylation; C:integral component of membrane; F:manganese ion binding; F:m7G(5')pppN diphosphatase activity	68.2808	-0.0739943	0.383658	0.00669856	0.547938	68.2808	-0.0337933	0.190988	0.495391	0.978455	68.2808	-0.121486	0.356464	0.043717	0.573781
Misin05G128800	hypothetical protein SORBI_003G131000	C:membrane; C:integral component of membrane	73.8751	0.107732	0.51848	0.00672761	0.549114	73.8751	0.0318246	0.211719	0.494387	0.978198	73.8751	0.0195905	0.169739	0.479383	1
Misin13G196900	heat shock protein 90-5, chloroplastic; heat shock protein 90- chloroplastic	F:ATP binding; P:protein folding; P:response to stress; C:plastid; F:unfolded protein binding	3621.11	0.0132658	0.0990773	0.00679879	0.554121	3621.11	0.0664017	0.149673	0.242916	0.884352	3621.11	0.205618	0.28817	0.00949224	0.271297
Misin05G313100	cinnamoyl-CoA reductase 1; cinnamoyl- reductase 1	F:nucleic acid binding; F:catalytic activity; C:cytosol; F:zinc ion binding; P:glucosinolate biosynthetic process; F:coenzyme binding	1624.77	0.035301	0.216109	0.00680881	0.554137	1624.77	0.0574208	0.176858	0.31409	0.928768	1624.77	0.0417355	0.154462	0.180299	0.903619
Misin07G310300	putative F-box/FBD/LRR-repeat protein At4g03220; f-box fbd lrr-repeat protein at4g03220	C:mitochondrion	288.193	0.0217066	0.147748	0.00683599	0.555547	288.193	0.872957	0.466109	0.000146007	0.0136802	288.193	0.198544	0.327929	0.0133922	0.328703
MisinT091400	disease resistance protein RPM1-like	F:ADP binding	70.4208	0.144685	0.667801	0.00689325	0.559394	70.4208	0.742105	1.25548	0.00383813	0.138592	70.4208	6.58648	1.43471	1.20454e-07	4.44483e-05
Misin19G007700	putative disease resistance RPP13-like protein 3; disease resistance rpp13-like protein 3	F:ion binding	143.667	0.177054	1.08068	0.006935	0.560493	143.667	24.1281	3.90709	7.58003e-12	8.00734e-09	143.667	0.120668	0.760517	0.0567584	0.636543
Misin09G183700	putative disease resistance RPP13-like protein 3; disease resistance rpp13-like protein 3	F:ion binding	66.1462	-0.087652	0.442591	0.0069366	0.560493	66.1462	-0.231916	0.504077	0.022621	0.375103	66.1462	-0.0505186	0.230769	0.167631	0.886633
Misin03G202900	2-hydroxyisoflavanone dehydratase-like	P:metabolic process; F:hydrolase activity	144.902	0.0413066	0.245207	0.00692853	0.560493	144.902	0.0743297	0.203941	0.213081	0.864259	144.902	0.0132978	0.114228	0.575283	1
MisinT172600	hypothetical protein SORBI_005G010300	0	150.144	-0.043477	0.255633	0.0069821	0.562558	150.144	-1.65692	0.714247	4.64633e-05	0.00568374	150.144	0	0.252464	1	1
Misin14G132800	shikimate O-hydroxycinnamoyltransferase-like; shikimate o-hydroxycinnamoyltransferase-like	F:catalytic activity	528.376	0.0180967	0.12843	0.00697633	0.562558	528.376	-0.0421642	0.142939	0.425943	0.964512	528.376	0.0146351	0.0910635	0.519538	1
Misin02G490400	THO complex subunit 7B-like; tho complex subunit 7b-like	C:THO complex part of transcription export complex; C:nucleoplasmic THO complex; C:chromosome, telomeric region; F:nucleic acid binding; P:transcription elongation from RNA polymerase II promoter; P:mRNA processing; P:mRNA export from nucleus	152.659	-0.0433832	0.255697	0.00704068	0.566468	152.659	-0.913964	0.753564	0.000686027	0.0437393	152.659	-0.327738	0.544976	0.00763169	0.236026
Misin10G021500	transferase family protein	F:transferase activity, transferring acyl groups	206.955	-0.0403822	0.242301	0.00710182	0.570574	206.955	-0.761178	0.669342	0.00100076	0.0571146	206.955	-1.3764	0.721952	0.000155575	0.0167632
Misin07G416100	wall-associated receptor kinase 5-like	F:nucleotide binding; F:protein serine/threonine kinase activity; C:plasma membrane; P:cell surface receptor signaling pathway; P:serine family amino acid metabolic process; P:phosphorylation; F:ion binding	6.00443	-0.207601	0.978078	0.00713673	0.572563	6.00443	-0.0506687	0.323663	0.288694	0.91621	6.00443	-0.190227	0.780106	0.0322075	0.500627
Misin19G013800	ozone-responsive stress related protein	C:integral component of membrane	197.166	0.0206637	0.143577	0.00714856	0.572697	197.166	0.03058	0.140125	0.552116	0.990765	197.166	0.0331377	0.12402	0.230152	0.948598
Misin02G075600	hypothetical protein SORBIDRAFT_01g008610	0	1254.14	0.0169416	0.12255	0.00716031	0.572825	1254.14	-0.0146565	0.123704	0.759445	1	1254.14	0.0468096	0.136411	0.135003	0.838108
Misin09G117900	wound-induced basic protein	C:cytosol; P:response to cytokinin	1144.75	0.0148225	0.110114	0.0072027	0.5754	1144.75	-0.0684341	0.157393	0.242353	0.883827	1144.75	0.0195848	0.0906189	0.406483	1
Misin08G267800	calcium sensing receptor, chloroplastic; calcium sensing chloroplastic	C:mitochondrion; P:carbohydrate metabolic process; P:fatty acid biosynthetic process; C:chloroplast thylakoid membrane; P:de-etiolation; C:integral component of membrane; P:photosynthesis, light reaction; P:cellular carbohydrate metabolic process; P:cellular response to calcium ion; P:regulation of stomatal closure; P:organonitrogen compound metabolic process	4414.39	0.0565413	0.316479	0.00724393	0.577059	4414.39	-0.0641425	0.212423	0.249823	0.890892	4414.39	-0.0173567	0.136337	0.497621	1
Misin19G072000	tRNA (mo5U34)-methyltransferase; uncharacterized protein loc100276855	C:endosome; C:vacuolar membrane; C:cis-Golgi network; C:trans-Golgi network; C:plasma membrane; P:metabolic process; C:integral component of membrane; F:hydroxyproline O-arabinosyltransferase activity	111.368	0.0363773	0.224335	0.00723557	0.577059	111.368	-0.0113626	0.155261	0.820993	1	111.368	0.0148144	0.129069	0.551015	1
Misin07G543900	Os12g0641200, partial	0	75.8876	0.127496	0.608864	0.00727325	0.578577	75.8876	0.0325837	0.227437	0.472815	0.974932	75.8876	-0.00384799	0.169507	0.884102	1
Misin05G158200	---NA---	0	79.8251	0.0681839	0.367698	0.00733655	0.579526	79.8251	0.398933	0.645849	0.00744022	0.203783	79.8251	0.919865	1.01421	0.00142791	0.0822766
Misin12G102100	glycosylphosphatidylinositol anchor attachment 1 protein	P:attachment of GPI anchor to protein; C:GPI-anchor transamidase complex	43.321	-0.0968033	0.485969	0.00732139	0.579526	43.321	-0.0958033	0.29631	0.118686	0.733333	43.321	-0.0991672	0.354304	0.0654793	0.674391
Misin04G242700	pyruvate dehydrogenase E1 component subunit beta-2, mitochondrial; pyruvate dehydrogenase e1 component subunit beta- mitochondrial	F:phosphogluconate dehydrogenase (decarboxylating) activity; F:pyruvate dehydrogenase (acetyl-transferring) activity; C:mitochondrial matrix; P:acetyl-CoA biosynthetic process from pyruvate; P:gluconeogenesis; P:glycolytic process; P:pentose-phosphate shunt; P:isoleucine biosynthetic process; P:leucine biosynthetic process; P:valine biosynthetic process; C:integral component of membrane; P:D-gluc…	3036.53	0.024547	0.165458	0.00733252	0.579526	3036.53	0.053375	0.164949	0.344005	0.939512	3036.53	0.0678107	0.190085	0.0846486	0.73821
MisinT214400	---NA---	0	94.7484	-0.0827918	0.428419	0.00730688	0.579526	94.7484	-0.145087	0.363563	0.0552121	0.558706	94.7484	-0.0580896	0.247405	0.137788	0.844038
Misin02G337600	ASF/SF2-like pre-mRNA splicing factor SRP32; asf sf2-like pre-mrna splicing factor srp32	F:nucleotide binding; F:nucleic acid binding; C:mitochondrion	1272.07	0.00565637	0.0451151	0.00731738	0.579526	1272.07	-0.123049	0.153192	0.060596	0.57914	1272.07	-0.0261643	0.0683797	0.331047	0.996626
Misin08G199300	putative UDP-sugar transporter DDB_G0278631; udp-sugar transporter ddb_g0278631	C:integral component of membrane; P:carbohydrate transmembrane transport	2094.47	-0.00947525	0.0757499	0.00735336	0.580041	2094.47	-0.0951987	0.161602	0.132602	0.758152	2094.47	-0.041516	0.101187	0.147038	0.860551
Misin02G406000	predicted protein	0	66.2587	-0.203783	1.0591	0.00737568	0.5805	66.2587	-0.349013	1.13749	0.0159429	0.312886	66.2587	-3.54512	3.75568	0.000178012	0.0186947
MisinT527600	probable mediator of RNA polymerase II transcription subunit 37e; probable mediator of rna polymerase ii transcription subunit 37e	F:nucleotide binding	77.9261	-0.029333	0.190524	0.00737976	0.5805	77.9261	-0.0197319	0.147344	0.698615	1	77.9261	-0.0227646	0.127789	0.378771	1
Misin01G026500	Zinc finger protein GIS2; zinc finger protein gis2	F:nucleic acid binding; F:zinc ion binding; C:plastid	491.13	0.0165185	0.121021	0.00740089	0.581352	491.13	-0.011108	0.122728	0.815448	1	491.13	-0.00757589	0.0849789	0.727416	1
Misin19G016800	transmembrane protein 56-like	C:integral component of membrane	69.9609	0.133633	0.63768	0.00742843	0.582703	69.9609	0.50664	1.00784	0.00710714	0.197982	69.9609	0.827328	1.32562	0.00281042	0.126492
MisinT379500	---NA---	0	649.979	-0.160955	0.753479	0.00745095	0.583658	649.979	0.0220652	0.246577	0.599973	0.997559	649.979	-0.0272646	0.237051	0.394274	1
Misin14G078600	---NA---	0	15.4853	-0.125461	0.606245	0.00751319	0.587717	15.4853	-0.540278	0.902928	0.00522644	0.166201	15.4853	-0.291061	0.708312	0.0135821	0.331392
Misin18G181800	protein FAR1-RELATED SEQUENCE 5-like; protein far1-related sequence 5-like	P:regulation of transcription, DNA-templated; F:zinc ion binding	172.855	-0.0297552	0.193576	0.00753335	0.588477	172.855	-0.0874987	0.2013	0.171085	0.817259	172.855	0.000365824	0.0971532	0.986661	1
Misin17G186700	---NA---	0	40.8137	-0.152891	0.722316	0.00756458	0.589285	40.8137	-0.244558	0.689967	0.0247443	0.390251	40.8137	-0.541221	1.16149	0.00602057	0.204642
Misin05G260900	60S ribosomal protein L28; 60s ribosomal protein l28	F:structural constituent of ribosome; P:translation; C:cytosolic large ribosomal subunit; P:ribosome biogenesis	306.33	0.0425963	0.256269	0.0075614	0.589285	306.33	0.0843796	0.219802	0.169915	0.815241	306.33	0.252644	0.485166	0.0121825	0.314637
Misin14G022900	probable apyrase 3	F:ATP binding; C:extracellular region; F:hydrolase activity	2708.65	0.0373372	0.231442	0.00758678	0.590199	2708.65	0.0161446	0.160074	0.748315	1	2708.65	-0.0158464	0.119159	0.515031	1
Misin10G022200	Disease resistance protein RGA2; disease resistance protein rga2	F:binding	210.959	0.0491044	0.286896	0.00762682	0.591143	210.959	0.374045	0.543842	0.00738553	0.202904	210.959	0.175562	0.402366	0.0224921	0.424881
MisinT349700	rRNA-processing protein FCF1 homolog; rrna-processing protein fcf1 homolog	P:maturation of SSU-rRNA from tricistronic rRNA transcript (SSU-rRNA, 5.8S rRNA, LSU-rRNA); C:nucleolus; C:small-subunit processome	876.936	0.0124462	0.096654	0.00762407	0.591143	876.936	0.0270315	0.119542	0.566131	0.9933	876.936	0.068858	0.156959	0.0673188	0.680816
Misin14G011200	---NA---	0	62.695	-0.117307	0.575403	0.00763036	0.591143	62.695	-0.0960832	0.338124	0.115132	0.726403	62.695	-0.0315082	0.215801	0.321848	0.994258
Misin19G095300	blue copper protein-like	P:obsolete electron transport; F:electron transfer activity	340.386	0.0140269	0.106784	0.00764661	0.591589	340.386	-0.177123	0.227532	0.0441917	0.507315	340.386	-0.286849	0.369278	0.00613459	0.207601
MisinT342700	transcription factor JUNGBRUNNEN 1-like; transcription factor jungbrunnen 1-like	F:DNA binding; C:nucleus; P:regulation of transcription, DNA-templated	58.6841	-0.0629162	0.348763	0.00766285	0.591703	58.6841	-0.0160158	0.178583	0.738892	1	58.6841	3.41095	2.6183	0.000169553	0.017953
Misin12G034700	rhodanese-like domain-containing protein 19, mitochondrial	F:transferase activity	40.1098	0.141332	0.677345	0.00771325	0.591703	40.1098	0.109858	0.396746	0.0921085	0.670246	40.1098	2.08115	2.14007	0.000537117	0.0418772
Misin04G063000	---NA---	0	17.0026	-0.196818	0.961848	0.00771638	0.591703	17.0026	-1.54911	2.31781	0.00135045	0.0691591	17.0026	-0.963915	1.97361	0.00255726	0.119698
Misin07G416000	wall-associated receptor kinase 5-like	F:protein serine/threonine kinase activity; F:calcium ion binding; F:ATP binding; C:plasma membrane; P:protein phosphorylation; P:cell surface receptor signaling pathway; P:serine family amino acid metabolic process; C:integral component of membrane; F:polysaccharide binding	23.248	-0.163298	0.772722	0.00769045	0.591703	23.248	-1.38842	1.53765	0.00105939	0.0594528	23.248	-0.751863	1.25081	0.00325855	0.139773
Misin03G013200	zinc finger protein GIS-like; zinc finger protein gis-like	F:metal ion binding	27.2845	0.0804915	0.42483	0.00773201	0.591703	27.2845	1.2647	1.18915	0.000778198	0.0479148	27.2845	0.129972	0.460677	0.0476598	0.596009
Misin09G134000	---NA---	0	23.6913	-0.145015	0.692724	0.00770244	0.591703	23.6913	0.0157041	0.206262	0.720944	1	23.6913	0.103531	0.39695	0.0660582	0.675858
MisinT446200	cysteine endopeptidase	P:proteolysis; F:cysteine-type peptidase activity	1126.8	0.0414732	0.252084	0.00770533	0.591703	1126.8	0.152831	0.294524	0.05272	0.546597	1126.8	0.0499341	0.189394	0.15146	0.869425
Misin04G118600	undecaprenyl pyrophosphate synthetase	C:plastid; F:transferase activity, transferring alkyl or aryl (other than methyl) groups	363.287	0.0911837	0.46945	0.00772386	0.591703	363.287	0.0797158	0.280914	0.160256	0.801278	363.287	0.00750622	0.156124	0.771168	1
Misin02G349300	acyl carrier protein 2, mitochondrial-like; acyl carrier protein mitochondrial-like	C:mitochondrial matrix; P:fatty acid biosynthetic process; F:phosphopantetheine binding; F:cobalt ion binding	265.12	0.0366235	0.229365	0.00778826	0.5952	265.12	0.0860637	0.214148	0.16838	0.812928	265.12	0.135654	0.326754	0.0322825	0.501118
Misin06G277300	---NA---	0	174.76	-0.0568267	0.323615	0.00782959	0.596384	174.76	-0.0747964	0.22914	0.19482	0.846444	174.76	-0.427059	0.703197	0.00564782	0.196054
Misin10G037300	Two-component response regulator ORR25; two-component response regulator orr25	P:phosphorelay signal transduction system; F:DNA binding; F:DNA-binding transcription factor activity; C:nucleus; C:transcription factor complex; P:regulation of transcription, DNA-templated; P:regulation of transcription, DNA-templated	50.7265	0.178057	0.850008	0.0078218	0.596384	50.7265	0.576321	1.32162	0.00712891	0.198383	50.7265	0.277949	0.908172	0.0178094	0.379542
Misin07G393000	predicted protein; intracellular protein transport protein uso1	C:plastid	2098.86	-0.00679042	0.0564022	0.00783547	0.596384	2098.86	-0.204817	0.194498	0.0245895	0.389407	2098.86	-0.0468223	0.0938828	0.115474	0.804705
Misin09G081000	Cysteine-rich receptor-like protein kinase 41; cysteine-rich receptor-like protein kinase 41	F:binding; F:kinase activity; P:primary metabolic process; P:cellular macromolecule metabolic process	125.608	-0.0391591	0.24244	0.00789958	0.600453	125.608	-1.76157	0.73836	4.19821e-05	0.00524776	125.608	-0.134779	0.350031	0.0347471	0.51856
Misin18G008300	---NA---	0	45.3604	0.0316724	0.205716	0.00794057	0.602757	45.3604	0.0839567	0.203623	0.180456	0.82939	45.3604	0.00691546	0.107493	0.761287	1
Misin03G023300	hypothetical protein SORBIDRAFT_02g002160	C:membrane; C:integral component of membrane	45.6741	0.142353	0.996643	0.00795719	0.603207	45.6741	0.254905	1.15457	0.0148021	0.299798	45.6741	0.0300241	0.424915	0.401725	1
Misin07G471800	---NA---	0	8.03929	-0.192677	0.958999	0.00798096	0.604196	8.03929	-3.06143	2.97682	0.000293575	0.0238198	8.03929	-1.12963	2.13103	0.00196391	0.102228
Misin17G012500	MPI; mpi	F:serine-type endopeptidase inhibitor activity; P:response to wounding; P:negative regulation of endopeptidase activity	56.1268	0.180574	0.873874	0.00800189	0.604969	56.1268	2.83262	3.10974	0.000337039	0.0264308	56.1268	2.30725	2.97634	0.000519525	0.0408605
MisinT511700	---NA---	0	75.3299	-0.0978266	0.502836	0.00807519	0.609693	75.3299	-0.110078	0.344373	0.0914128	0.668651	75.3299	-0.122882	0.422646	0.049494	0.605248
Misin02G462400	ABC transporter C family member 3-like; abc transporter c family member 3-like	F:ATP binding; P:obsolete electron transport; F:electron transfer activity; F:protein disulfide oxidoreductase activity; F:ATPase-coupled transmembrane transporter activity; C:ATP-binding cassette (ABC) transporter complex; P:cell redox homeostasis; P:transmembrane transport; P:oxidation-reduction process	2511.55	-0.022232	0.156666	0.00811594	0.610616	2511.55	-0.0277286	0.146441	0.591856	0.996723	2511.55	-0.108612	0.248711	0.0398889	0.550606
Misin11G035000	primary amine oxidase-like	F:copper ion binding; F:primary amine oxidase activity; P:amine metabolic process; C:integral component of membrane; F:quinone binding; P:oxidation-reduction process	38.665	0.0996772	0.511541	0.00813051	0.610616	38.665	0.512421	0.921491	0.00614775	0.181386	38.665	0.0294101	0.201793	0.339586	0.999275
Misin10G001400	Disease resistance protein RGA2; disease resistance protein rga2	F:NAD+ ADP-ribosyltransferase activity; F:metal ion binding	357.359	-0.0244975	0.169051	0.00810613	0.610616	357.359	-0.48678	0.456707	0.00261148	0.107073	357.359	-0.0165582	0.107846	0.485429	1
Misin12G099100	signal recognition particle 19 kDa protein; signal recognition particle 19 kda protein	C:signal recognition particle, endoplasmic reticulum targeting; P:SRP-dependent cotranslational protein targeting to membrane; F:7S RNA binding	795.474	0.0073692	0.0618303	0.00813073	0.610616	795.474	-0.0862257	0.148972	0.142975	0.77296	795.474	-0.00624941	0.0697335	0.788011	1
Misin09G013300	dual specificity protein phosphatase 12-like	F:protein tyrosine phosphatase activity; P:tyrosine metabolic process; F:protein tyrosine/serine/threonine phosphatase activity; P:peptidyl-tyrosine dephosphorylation	54.1606	0.0334332	0.21589	0.00815324	0.611493	54.1606	0.104204	0.227347	0.121005	0.738035	54.1606	0.679925	0.714857	0.00171814	0.0930298
Misin07G423900	Salutaridine reductase	F:protein kinase activity; F:ATP binding; P:protein phosphorylation; C:integral component of membrane; F:carbohydrate binding; P:oxidation-reduction process	1166.82	-0.0667731	0.371464	0.00819401	0.612109	1166.82	0.0500778	0.214959	0.328314	0.934055	1166.82	0.254073	0.573466	0.0144437	0.341746
Misin09G143600	---NA---	0	6.35657	0.19035	0.968626	0.00818521	0.612109	6.35657	0.0588876	0.376356	0.241119	0.883661	6.35657	0.0607804	0.373498	0.166135	0.885063
Misin16G000300	ethylene-responsive transcription factor 1B-like; ethylene-responsive transcription factor 1b-like	P:transcription, DNA-templated	22.7904	-0.115578	0.57952	0.00818105	0.612109	22.7904	0.0032988	0.234196	0.935083	1	22.7904	-0.0260337	0.248984	0.420534	1
Misin09G210700	B3 domain-containing protein; b3 domain-containing protein	P:transcription, DNA-templated	82.3771	-0.0319165	0.208626	0.00822469	0.612777	82.3771	-1.43737	0.669725	6.27758e-05	0.00719584	82.3771	-1.07533	1.08582	0.00105538	0.0673682
Misin07G132500	---NA---	0	18.4017	0.0881025	0.463939	0.00822043	0.612777	18.4017	0.174076	0.5692	0.0438446	0.506118	18.4017	0.0829049	0.303234	0.0822669	0.729209
Misin02G474100	WAT1-related protein; wat1-related protein	C:plasma membrane; C:integral component of membrane; F:transmembrane transporter activity; P:transmembrane transport	18.1327	0.151981	0.73992	0.00823564	0.612784	18.1327	-0.0178106	0.202973	0.690254	1	18.1327	-0.00822022	0.147667	0.745977	1
Misin12G064000	---NA---	0	14.5711	-0.116054	0.584242	0.00831524	0.617892	14.5711	-0.150346	0.450695	0.0530315	0.548331	14.5711	-0.635706	1.47805	0.00502247	0.181358
Misin04G106200	putative lipid-transfer protein DIR1	F:fatty acid binding; P:systemic acquired resistance	431.158	0.0655817	0.367641	0.00832702	0.617953	431.158	-0.88091	0.97214	0.00149455	0.0738029	431.158	-0.120579	0.361932	0.0449627	0.580234
MisinT030300	putative DNA-binding protein PD3, chloroplast; dna-binding protein chloroplast	F:DNA binding; P:transcription, DNA-templated	1038.81	0.00849102	0.0710591	0.00833877	0.618011	1038.81	0.0102282	0.0957178	0.796849	1	1038.81	0.0682856	0.14036	0.0613381	0.655672
Misin07G418200	DEAD-box ATP-dependent RNA helicase 47A; dead-box atp-dependent rna helicase 47a	F:RNA binding; F:RNA helicase activity; F:ATP binding; C:mitochondrion; C:plastid; P:plasmodesma organization; P:plasmodesmata-mediated intercellular transport; P:RNA secondary structure unwinding	955.636	0.0161122	0.122114	0.00836735	0.619316	955.636	0.0602931	0.159163	0.293793	0.919004	955.636	0.0213698	0.100064	0.376248	1
Misin02G430800	ATP synthase subunit gamma, mitochondrial; atp synthase subunit mitochondrial	C:cell wall; C:nucleolus; C:mitochondrial proton-transporting ATP synthase complex; P:oxidative phosphorylation; F:zinc ion binding; C:chloroplast; P:ATP synthesis coupled proton transport; C:proton-transporting ATP synthase complex, catalytic core F(1); F:proton-transporting ATP synthase activity, rotational mechanism; F:proton-transporting ATPase activity, rotational mechanism	5080.35	0.00564731	0.0475025	0.00840762	0.621481	5080.35	-0.310843	0.190042	0.00530312	0.167569	5080.35	0.0167137	0.0675288	0.511021	1
MisinT406000	LRR receptor-like serine/threonine-protein kinase GSO2; lrr receptor-like serine threonine-protein kinase gso2	F:catalytic activity; P:gene expression; C:integral component of membrane; P:ncRNA metabolic process; F:organic cyclic compound binding; F:heterocyclic compound binding	8.57164	0.184624	0.937809	0.00842454	0.621917	8.57164	0.0468792	0.395816	0.32049	0.930629	8.57164	0.00248184	0.250334	0.934694	1
Misin17G215200	histone deacetylase HDT2; histone deacetylase hdt2	C:nucleolus; P:regulation of transcription, DNA-templated; C:integral component of membrane; F:hydrolase activity; F:metal ion binding	3585.16	0.0107064	0.0873877	0.0084596	0.623688	3585.16	-0.0336368	0.12222	0.482872	0.975666	3585.16	0.0202904	0.086385	0.39301	1
MisinT088400	heat shock cognate 70 kDa protein 2-like; heat shock cognate 70 kda protein 2-like	F:ATP binding	30.2567	-0.0672699	0.377657	0.00856178	0.630397	30.2567	-0.0369876	0.200195	0.451946	0.970236	30.2567	-0.0298618	0.185729	0.32198	0.994258
MisinT204700	kinesin-4-like	F:microtubule motor activity; F:ATP binding; C:kinesin complex; C:microtubule; P:microtubule-based movement; F:microtubule binding; F:ATPase activity; C:tubulin complex	118.854	-0.0281692	0.191045	0.00857438	0.630502	118.854	-0.0666194	0.186283	0.25796	0.895895	118.854	-0.0332294	0.144819	0.248341	0.958343
Misin09G111200	Putative polyprotein from transposon TNT	F:nucleic acid binding; F:zinc ion binding; P:DNA integration; C:membrane; C:integral component of membrane; F:metal ion binding	14.4101	-0.143589	0.712347	0.00859966	0.631537	14.4101	-0.278614	0.74578	0.0199494	0.34918	14.4101	-0.0702625	0.33399	0.120584	0.815727
Misin12G174700	---NA---	0	103.26	0.14569	0.9874	0.00862359	0.632472	103.26	0.333286	1.32352	0.00996384	0.239128	103.26	0.345786	1.42952	0.00840073	0.250326
Misin02G190200	---NA---	0	4.08117	-0.179605	0.915174	0.00864345	0.633105	4.08117	-0.276229	0.961279	0.0234057	NA	4.08117	-0.136675	0.645139	0.053345	NA
Misin19G026400	transcription factor GTE1; transcription factor gte1	F:DNA binding; C:nucleus; P:regulation of transcription, DNA-templated; P:multicellular organism development; P:positive regulation of biological process	456.865	-0.00911572	0.0766377	0.00872153	0.636345	456.865	-0.281014	0.238418	0.0119287	0.266821	456.865	-0.360474	0.337191	0.00245526	0.117026
Misin14G099600	---NA---	0	21.6924	-0.175151	1.00445	0.00870398	0.636345	21.6924	-0.294463	1.1015	0.0194894	0.345906	21.6924	-0.374572	1.34809	0.0101834	0.281782
MisinT315300	hypothetical protein SETIT_020201mg; uncharacterized protein loc103635062	F:binding	45.3171	0.0661905	0.374407	0.00871048	0.636345	45.3171	0.22807	0.486954	0.023086	0.378726	45.3171	0.2658	0.609975	0.0140165	0.337418
Misin07G422000	Salutaridine reductase	P:oxidation-reduction process	73.7336	-0.128122	0.645993	0.00874333	0.637111	73.7336	0.03392	0.266944	0.440657	0.968033	73.7336	-0.0722095	0.381063	0.125708	0.823888
Misin07G241500	thaumatin-like protein 1b	C:membrane; C:integral component of membrane	8.07371	-0.174115	0.881974	0.00876103	0.637577	8.07371	-0.0179186	0.234285	0.669099	1	8.07371	-0.0355022	0.264235	0.304644	0.985315
Misin01G375500	probable NADH dehydrogenase [ubiquinone] 1 alpha subcomplex subunit 5, mitochondrial; probable nadh dehydrogenase	C:mitochondrial inner membrane; F:oxidoreductase activity, acting on NAD(P)H; P:respiratory electron transport chain	2409.15	0.00804464	0.0687403	0.00882868	0.641672	2409.15	-0.115186	0.174564	0.0966115	0.680181	2409.15	0.030642	0.0886614	0.239043	0.95286
Misin14G019700	MATE efflux family protein, expressed; mate efflux family expressed	P:drug transmembrane transport; C:plastid; C:membrane; F:xenobiotic transmembrane transporter activity	1055.91	0.0104256	0.086442	0.00885901	0.642626	1055.91	-0.162157	0.203264	0.051151	0.53983	1055.91	-0.24821	0.274737	0.00459279	0.17231
Misin07G498700	predicted protein; sucrase-like protein	C:mitochondrion; C:integral component of membrane	2546.09	0.0151007	0.117521	0.00887599	0.642626	2546.09	0.124172	0.208201	0.094064	0.675063	2546.09	0.115592	0.237647	0.0323994	0.502307
Misin03G119600	60S ribosomal protein L10a; 60s ribosomal protein l10a	P:maturation of LSU-rRNA; F:RNA binding; P:translation; C:cytosolic large ribosomal subunit	37.839	0.0536567	0.318649	0.00887298	0.642626	37.839	0.129684	0.303336	0.0704545	0.611328	37.839	0.0314926	0.177975	0.295619	0.981224
Misin07G325300	hypothetical protein SORBIDRAFT_01g015930	F:DNA binding; C:nucleus	7.15534	0.178685	0.970106	0.00889544	0.643209	7.15534	0.758256	1.80931	0.00425046	0.14818	7.15534	0.204212	0.876793	0.0286971	0.475729
Misin07G546900	Protein DETOXIFICATION 34; protein detoxification 34	C:mitochondrion; P:drug transmembrane transport; F:antiporter activity; C:integral component of membrane; F:xenobiotic transmembrane transporter activity	94.9075	0.102191	0.535408	0.00891836	0.643716	94.9075	0.119069	0.450993	0.0820011	0.64704	94.9075	0.0469953	0.377115	0.244652	0.954636
Misin11G081300	hypothetical protein SETIT_035749mg	0	79.3586	0.158972	0.799317	0.00892528	0.643716	79.3586	-0.0612399	0.241731	0.244473	0.886111	79.3586	-0.0133206	0.149416	0.60679	1
MisinT516600	---NA---	0	190.536	-0.0194431	0.144484	0.00904445	0.650647	190.536	-0.0453115	0.157286	0.407564	0.958951	190.536	-0.566126	0.603697	0.00215517	0.108009
Misin19G030500	nodulin-like protein	C:plasma membrane; C:integral component of membrane; F:transmembrane transporter activity; P:transmembrane transport	243.14	-0.0343361	0.225714	0.00904064	0.650647	243.14	-0.108225	0.240681	0.109213	0.712818	243.14	-0.00401711	0.109333	0.859889	1
MisinT137400	lysine ketoglutarate reductase trans-splicing related 1; uncharacterized protein loc101768420 isoform x3	C:integral component of membrane	224.129	0.072179	0.405369	0.00909009	0.653097	224.129	0.518342	0.84722	0.00531114	0.167648	224.129	0.793755	1.07826	0.00234676	0.1138
Misin17G183300	probable prolyl 4-hydroxylase 4	F:iron ion binding; C:integral component of membrane; F:oxidoreductase activity, acting on paired donors, with incorporation or reduction of molecular oxygen; F:L-ascorbic acid binding; P:oxidation-reduction process	463.864	0.00815905	0.0702521	0.00911488	0.653214	463.864	0.220962	0.221639	0.0239897	0.384901	463.864	0.231605	0.287788	0.00656089	0.216718
Misin04G316700	receptor-like serine/threonine-protein kinase SD1-8; receptor-like serine threonine-protein kinase sd1-8	F:protein serine/threonine kinase activity; F:ATP binding; C:plasma membrane; P:protein phosphorylation; P:defense response; P:serine family amino acid metabolic process; C:plasmodesma; C:integral component of membrane; P:recognition of pollen	147.917	-0.0533051	0.319018	0.00911329	0.653214	147.917	-0.0320194	0.192805	0.512651	0.982397	147.917	0.00459048	0.133979	0.850733	1
MisinT423400	nodulin homeobox isoform X1; nodulin homeobox isoform x1	F:DNA binding	2156.96	-0.00986562	0.0832269	0.00918834	0.657643	2156.96	-0.0720789	0.15355	0.216789	0.866307	2156.96	-0.0934125	0.184214	0.0385045	0.542767
Misin13G144700	Protein DETOXIFICATION 34; protein detoxification 34	P:drug transmembrane transport; F:antiporter activity; C:integral component of membrane; F:xenobiotic transmembrane transporter activity	2346.61	0.0237267	0.169801	0.00921962	0.659045	2346.61	0.254718	0.340377	0.0165881	0.318827	2346.61	-0.0103616	0.101915	0.647557	1
Misin07G363900	---NA---	0	4.87278	-0.163484	0.840789	0.00925391	0.660659	4.87278	-0.0325461	0.243419	0.463936	0.971905	4.87278	-0.0138777	0.196208	0.625067	1
MisinT057300	ruBisCO large subunit-binding protein subunit alpha; ru large subunit-binding protein subunit alpha	F:ATP binding; C:chloroplast; P:protein refolding	2609.69	-0.00503296	0.0431412	0.00927811	0.661549	2609.69	-0.0568873	0.114977	0.206113	0.857757	2609.69	-0.100745	0.140246	0.0201809	0.401494
Misin15G197000	---NA---	0	28.5706	0.168777	0.974065	0.00931624	0.662698	28.5706	0.88638	2.05458	0.00282639	0.11321	28.5706	0.775538	1.99843	0.00316877	0.137454
Misin07G368000	CLP protease regulatory subunit CLPX1, mitochondrial-like; clp protease regulatory subunit mitochondrial-like	F:ATP-dependent peptidase activity; F:ATP binding; C:mitochondrial matrix; P:protein folding; P:proteolysis; P:obsolete ATP-dependent proteolysis; P:protein catabolic process; F:unfolded protein binding	1844.93	-0.00768106	0.0668954	0.00931772	0.662698	1844.93	-0.0982386	0.163354	0.125713	0.745726	1844.93	-0.0637175	0.130274	0.0677988	0.682698
MisinT551500	---NA---	0	7.39552	0.103945	0.55037	0.00935467	0.664488	7.39552	0.0376287	0.232926	0.416386	0.961327	7.39552	1.01955	1.8892	0.00234331	0.113735
Misin16G057700	---NA---	0	22.591	0.157252	0.809608	0.00939882	0.666784	22.591	0.209225	0.744568	0.0354861	0.458603	22.591	0.341591	1.06466	0.0131325	0.326495
Misin10G056000	disease resistance protein RPM1-like; disease resistance protein rpm1-like	F:ADP binding	324.471	-0.0252804	0.179332	0.00941672	0.667215	324.471	-0.253077	0.349133	0.0168285	0.32116	324.471	-0.436291	0.554395	0.00383835	0.153977
Misin09G068900	putative F-box protein At1g49610	C:mitochondrion	50.5511	-0.110065	0.580614	0.00951374	0.673243	50.5511	-0.104502	0.379291	0.09997	0.689551	50.5511	-0.00943393	0.183353	0.730563	1
Misin17G201200	predicted protein; uncharacterized protein loc105060040	C:mitochondrial respiratory chain complex I; C:integral component of membrane	258.102	0.0116846	0.0969646	0.00955488	0.675307	258.102	-0.042873	0.137695	0.410701	0.959714	258.102	0.0112231	0.0839418	0.612798	1
Misin02G235100	TPA: hypothetical protein ZEAMMB73_755294	0	101.259	0.0204016	0.152104	0.00958177	0.67636	101.259	-0.186365	0.275185	0.0368668	0.467586	101.259	0.396705	0.537334	0.00469523	0.174558
Misin10G064700	hemolysin A; hemolysin a	F:RNA binding; C:mitochondrion; F:methyltransferase activity; P:methylation	114.761	0.0158256	0.124452	0.00964221	0.678081	114.761	0.421305	0.364616	0.00350921	0.130475	114.761	0.745401	0.506428	0.000622866	0.0464777
MisinT364400	---NA---	0	13.8977	0.0845176	0.467328	0.00963393	0.678081	13.8977	0.368619	0.723484	0.0102751	0.243724	13.8977	0.175125	0.513442	0.0285828	0.475013
Misin01G016800	protein YIF1B-B-like; protein yif1b-b-like	C:integral component of membrane	126.819	-0.0130117	0.106156	0.00962658	0.678081	126.819	-0.406018	0.317939	0.00360171	0.132362	126.819	-0.0106695	0.0948448	0.632669	1
MisinT417700	---NA---	0	16.3375	0.16664	0.896587	0.00965873	0.678397	16.3375	1.9754	2.72107	0.000784894	0.0481072	16.3375	0.0145383	0.241317	0.634526	1
Misin03G050400	PPR protein; ppr protein	F:nucleic acid binding; C:mitochondrion; P:DNA integration	148.544	-0.00989658	0.0846904	0.00973079	0.680392	148.544	-1.76786	0.26122	1.74188e-12	2.13282e-09	148.544	-1.01194	0.343856	3.61587e-05	0.00523669
Misin07G430700	UPF0565 protein C2orf69 homolog; upf0565 protein c2orf69 homolog	C:mitochondrion	56.3635	0.0230955	0.168368	0.00974539	0.680392	56.3635	0.543825	0.498512	0.00195646	0.0890993	56.3635	0.669583	0.604645	0.00131305	0.0780802
Misin06G399700	probable ADP-ribosylation factor GTPase-activating protein AGD11; probable adp-ribosylation factor gtpase-activating protein agd11	F:orotate phosphoribosyltransferase activity; F:orotidine-5'-phosphate decarboxylase activity; F:GTPase activator activity; P:'de novo' pyrimidine nucleobase biosynthetic process; P:positive regulation of GTPase activity; P:'de novo' UMP biosynthetic process	211.229	0.0939606	0.511547	0.00974839	0.680392	211.229	0.264573	0.65773	0.0201513	0.35123	211.229	0.21441	0.623734	0.0226497	0.426662
Misin03G032500	dirigent protein 1-like; disease resistance response protein	P:phenylpropanoid biosynthetic process; C:integral component of membrane; F:guiding stereospecific synthesis activity; P:regulation of catalytic activity	29.1792	-0.123202	0.646554	0.00978167	0.680392	29.1792	-0.127331	0.439232	0.0720533	0.616616	29.1792	-0.136891	0.531538	0.0482993	0.599292
MisinT052500	zinc finger CCCH domain-containing protein 45; zinc finger ccch domain-containing protein 45	F:nucleic acid binding	1517.84	0.00675431	0.0601287	0.00978729	0.680392	1517.84	0.100136	0.161426	0.117714	0.731777	1517.84	0.0722093	0.136784	0.0520043	0.616641
Misin07G382700	CTL-like protein DDB_G0274487; ctl-like protein ddb_g0274487	C:integral component of membrane	248.569	-0.0076819	0.0678554	0.00979571	0.680392	248.569	-0.0586391	0.136767	0.268168	0.904502	248.569	-0.0311561	0.0945622	0.233091	0.950343
Misin18G106300	Pollen-specific protein SF3; pollen-specific protein sf3	F:zinc ion binding	1219.03	-0.0152242	0.120938	0.0097453	0.680392	1219.03	-0.0392786	0.146027	0.458861	0.971342	1219.03	-0.0280357	0.11289	0.280874	0.975979
Misin06G388800	uridylate kinase	P:pyrimidine nucleotide biosynthetic process; C:chloroplast; F:UMP kinase activity; P:nucleotide phosphorylation	1708.24	0.0184581	0.141143	0.0097697	0.680392	1708.24	0.159622	0.249786	0.0536725	0.551776	1708.24	0.0144544	0.100016	0.530186	1
Misin06G388200	predicted protein; uncharacterized protein loc102722642	C:plasma membrane	1649.3	0.0553715	0.334098	0.00975621	0.680392	1649.3	-0.048686	0.209562	0.343084	0.939512	1649.3	0.00697119	0.133437	0.775697	1
Misin06G350100	abhydrolase domain-containing protein C22H12.03	C:plastid; F:hydrolase activity	1797.15	0.00723017	0.0642186	0.009828	0.681069	1797.15	-0.0786305	0.148845	0.175135	0.822415	1797.15	-0.0924766	0.164031	0.0333982	0.509148
Misin02G443700	---NA---	0	11.7416	-0.0935992	0.511389	0.00985271	0.681069	11.7416	-3.36097	1.58949	6.48093e-05	0.00732639	11.7416	-0.13271	0.591184	0.054465	0.6296
Misin03G298800	COBRA-like protein 1; cobra-like protein 1	C:plasma membrane; P:cellulose microfibril organization; C:integral component of membrane; P:cell growth; C:anchored component of membrane	358.539	-0.0278306	0.195396	0.00986057	0.681069	358.539	-0.033241	0.145386	0.524701	0.986657	358.539	-0.0518214	0.152208	0.12028	0.815358
Misin01G049100	Transcription factor UNE12; transcription factor une12	F:core promoter sequence-specific DNA binding; F:DNA-binding transcription activator activity, RNA polymerase II-specific; C:nucleus; P:transcription by RNA polymerase II; F:protein dimerization activity	530.117	-0.0107643	0.0912767	0.00987274	0.681069	530.117	-0.0648161	0.152318	0.257055	0.89532	530.117	0.00394402	0.0785296	0.855156	1
Misin01G499500	predicted protein; uncharacterized protein loc100276168	C:integral component of membrane	165.917	0.0154757	0.122842	0.00984683	0.681069	165.917	-0.00624108	0.12946	0.898031	1	165.917	-0.00523415	0.0851561	0.808039	1
Misin10G032700	protein Rf1, mitochondrial-like	C:membrane; C:integral component of membrane	12.8024	0.0615001	0.364259	0.00988998	0.681069	12.8024	0.00165697	0.18203	0.971532	1	12.8024	0.0122043	0.147447	0.634434	1
Misin11G206200	protein strawberry notch homolog 1-like isoform X1; protein strawberry notch homolog 1-like isoform x1	P:regulation of transcription, DNA-templated; F:zinc ion binding	2145.99	-0.00486269	0.0424532	0.00988013	0.681069	2145.99	0.0086751	0.0724886	0.774222	1	2145.99	-0.0199033	0.0679929	0.441238	1
Misin10G117000	putative RING zinc finger domain superfamily protein; uncharacterized protein loc102716425	P:protein ubiquitination; P:proteasome-mediated ubiquitin-dependent protein catabolic process; F:ubiquitin protein ligase activity	5.60318	0.162263	0.944941	0.00993522	0.682517	5.60318	0.438925	1.38262	0.010004	0.239221	5.60318	0.22867	0.984517	0.023318	0.433946
MisinT084600	---NA---	0	1158.55	0.0253693	0.182023	0.00993025	0.682517	1158.55	0.401306	0.4703	0.00523856	0.166408	1158.55	0.0148523	0.112504	0.532573	1
MisinT263400	hypothetical protein SORBI_005G213300	F:protein kinase activity; F:ATP binding; P:protein phosphorylation	41.0111	-0.0356826	0.237801	0.00995424	0.682991	41.0111	-2.16476	0.691771	1.06924e-05	0.0017247	41.0111	-0.880943	1.26744	0.00230754	0.113017
Misin11G148000	general transcription factor 3C polypeptide 6-like isoform X1	C:transcription factor TFIIIC complex; P:transcription by RNA polymerase III	61.6941	-0.0258667	0.184995	0.00997279	0.683433	61.6941	-0.69993	0.616196	0.00112833	0.0621372	61.6941	-0.118779	0.308653	0.0406253	0.556069
Misin03G364200	---NA---	0	15.4872	-0.158551	0.849863	0.0100048	0.683964	15.4872	-4.37963	2.96256	9.09497e-05	0.00958887	15.4872	-1.77891	2.58678	0.000877726	0.0594811
Misin12G027500	3-ketoacyl-CoA synthase 6; 3-ketoacyl- synthase 6	C:mitochondrion; P:fatty acid biosynthetic process; C:integral component of membrane; F:transferase activity, transferring acyl groups other than amino-acyl groups	1456.59	0.049746	0.30887	0.0100031	0.683964	1456.59	-0.0587695	0.217635	0.27291	0.90883	1456.59	-0.700701	0.920798	0.00248352	0.117885
Misin01G040800	protochlorophyllide-dependent translocon component 52, chloroplastic; protochlorophyllide-dependent translocon component chloroplastic	C:mitochondrion; C:plastid; F:chlorophyllide a oxygenase [overall] activity; F:metal ion binding; F:2 iron, 2 sulfur cluster binding; P:oxidation-reduction process	2266.07	0.0114746	0.0968485	0.010109	0.690254	2266.07	-0.00556498	0.116142	0.903828	1	2266.07	-0.0359699	0.113193	0.194485	0.918867
Misin09G001800	putative F-box/FBD/LRR-repeat protein At4g03220	C:membrane; C:integral component of membrane	101.297	-0.113519	0.60789	0.0101364	0.690452	101.297	-0.166808	0.539784	0.0464378	0.51838	101.297	-0.360374	0.933091	0.0112913	0.301747
Misin02G341500	protein PHR1-LIKE 1-like; protein phr1-like 1-like	F:DNA binding; C:nucleus; P:regulation of transcription, DNA-templated; C:plastid	74.4609	-0.0258357	0.1855	0.010134	0.690452	74.4609	0.0793482	0.201762	0.196434	0.848396	74.4609	-0.0216267	0.119137	0.390059	1
MisinT442300	---NA---	0	24.0277	-0.161484	0.917175	0.0101652	0.691579	24.0277	-0.200647	0.783137	0.0388451	0.480064	24.0277	-0.158793	0.762792	0.0423725	0.567012
Misin15G139500	---NA---	0	7.94924	-0.136172	0.720789	0.0101897	0.691982	7.94924	-0.685677	1.44681	0.00539155	0.16878	7.94924	-0.129565	0.615236	0.057602	0.639198
Misin18G180600	elongation factor 1-alpha	F:translation elongation factor activity; F:GTPase activity; F:GTP binding; C:ribosome; P:regulation of translational elongation	20642	0.0108736	0.0927952	0.0101957	0.691982	20642	-0.0726104	0.161456	0.22448	0.872074	20642	0.0515139	0.137772	0.112746	0.798974
MisinT436700	alpha-humulene synthase-like	F:magnesium ion binding; P:metabolic process; F:terpene synthase activity	203.41	0.146926	0.946647	0.0102379	0.694013	203.41	0.403962	1.39916	0.00948961	0.233236	203.41	2.61968	3.90723	0.000238521	0.0231121
Misin04G228900	beta-glucosidase 30-like	C:mitochondrion; P:carbohydrate metabolic process; F:beta-glucosidase activity; F:scopolin beta-glucosidase activity; P:glycosyl compound metabolic process	7137.63	0.0433584	0.278972	0.0102683	0.695238	7137.63	0.0341013	0.188296	0.495239	0.978455	7137.63	0.00169032	0.123668	0.943076	1
Misin08G154600	40S ribosomal protein S14; 40s ribosomal protein s14	P:ribosomal small subunit assembly; P:maturation of SSU-rRNA from tricistronic rRNA transcript (SSU-rRNA, 5.8S rRNA, LSU-rRNA); F:structural constituent of ribosome; P:translation; C:cytosolic small ribosomal subunit; F:mRNA 5'-UTR binding; F:small ribosomal subunit rRNA binding	993.908	0.0299084	0.20909	0.0103658	0.699323	993.908	0.037216	0.174586	0.477534	0.974932	993.908	0.0360358	0.159872	0.23244	0.950343
MisinT046300	glutaminyl-peptide cyclotransferase	C:integral component of membrane; F:transferase activity	679.264	-0.00501722	0.0449065	0.0103569	0.699323	679.264	-0.124173	0.161932	0.0682461	0.60463	679.264	-0.0151675	0.0689863	0.53937	1
Misin09G003500	putative ABC transporter B family member 8; abc transporter b family member 8	F:ATP binding; C:plastid; C:integral component of membrane; F:ATPase-coupled transmembrane transporter activity; P:transmembrane transport	4.18727	-0.155578	0.848023	0.0103424	0.699323	4.18727	0.0233076	0.256183	0.578929	NA	4.18727	-0.0182487	0.247289	0.558768	NA
Misin10G107700	putative disease resistance protein At1g50180	F:ADP binding	186.502	-0.0169012	0.133477	0.010389	0.700044	186.502	-0.0544096	0.16267	0.3361	0.936452	186.502	-0.063638	0.179815	0.0917241	0.755644
Misin04G331300	---NA---	0	40.2964	-0.0769193	0.442233	0.0104717	0.704622	40.2964	-0.0736645	0.272338	0.181576	0.830601	40.2964	-0.337119	0.766112	0.010797	0.293635
Misin10G049100	ASF/SF2-like pre-mRNA splicing factor SRP32; asf sf2-like pre-mrna splicing factor srp32	C:mitochondrion; F:organic cyclic compound binding; F:heterocyclic compound binding	17.7325	0.0568142	0.346892	0.0104819	0.704622	17.7325	0.0997679	0.298071	0.110954	0.717101	17.7325	0.0289612	0.180015	0.329797	0.996096
Misin15G176000	predicted protein	C:mitochondrion; C:mitochondrial inner membrane; P:mitochondrial pyruvate transmembrane transport; F:ADP binding	74.655	0.0216158	0.162799	0.0105622	0.707495	74.655	0.270104	0.354493	0.0142576	0.292398	74.655	1.04404	0.678918	0.000379252	0.0330618
Misin01G048500	---NA---	0	293.704	-0.0129039	0.107775	0.0105467	0.707495	293.704	-0.938048	0.434875	6.15479e-05	0.00714632	293.704	-0.679612	0.482942	0.000771423	0.054189
Misin19G036700	hypothetical protein BAE44_0024825	C:membrane; C:integral component of membrane	44.1955	-0.148455	0.805481	0.0105554	0.707495	44.1955	-0.659679	1.4737	0.00585072	0.177087	44.1955	-0.178447	0.720551	0.0351639	0.522609
Misin17G008400	Remorin, C-terminal region family protein, expressed	0	24.3621	0.048011	0.304533	0.0106055	0.707657	24.3621	0.133362	0.320187	0.0658491	0.597847	24.3621	2.92032	1.02125	2.08386e-05	0.00338156
Misin17G069700	calmodulin-binding receptor-like cytoplasmic kinase 2	F:nucleotide binding; F:protein kinase activity; P:phosphorylation	268.591	-0.0744739	0.432269	0.0106142	0.707657	268.591	-0.122369	0.370945	0.07565	0.627615	268.591	-1.11842	1.33671	0.00138508	0.0804717
Misin03G078300	---NA---	0	12.2683	-0.139996	0.755271	0.0106335	0.707657	12.2683	-0.208229	0.553486	0.029983	0.423749	12.2683	-0.114403	0.492015	0.0642879	0.66839
Misin17G020500	NAD-dependent epimerase/dehydratase; uncharacterized protein at5g02240	F:isomerase activity	3219.04	0.0084678	0.0757312	0.0106391	0.707657	3219.04	-0.0727817	0.153477	0.212922	0.864161	3219.04	-0.044657	0.116457	0.134658	0.837433
MisinT579600	---NA---	0	50.4926	0.0620915	0.373344	0.0106038	0.707657	50.4926	0.0477145	0.212105	0.347728	0.940802	50.4926	0.0550264	0.235287	0.146692	0.860198
Misin02G418900	NHP2-like protein 1; nhp2-like protein 1	P:mRNA splicing, via spliceosome; P:maturation of LSU-rRNA; F:RNA binding; P:translation; C:cytosolic large ribosomal subunit; P:maturation of SSU-rRNA; C:box C/D snoRNP complex; C:small-subunit processome; C:U4/U6 x U5 tri-snRNP complex; C:precatalytic spliceosome	1338.33	0.0114539	0.0979248	0.01064	0.707657	1338.33	-0.00436192	0.120262	0.926051	1	1338.33	0.0068604	0.0828762	0.751638	1
Misin17G256200	hypothetical protein SORBI_009G246000	C:mitochondrion	54.8952	0.151361	0.832531	0.0106532	0.707702	54.8952	1.73977	2.59965	0.00100886	0.057455	54.8952	4.72414	3.73405	7.98864e-05	0.00983733
Misin05G203900	cytochrome P450-like; cytochrome p450-like	F:monooxygenase activity; F:iron ion binding; C:integral component of membrane; F:oxidoreductase activity, acting on paired donors, with incorporation or reduction of molecular oxygen; F:heme binding; P:electron transport chain	20.8317	0.107753	0.590257	0.0106917	0.708594	20.8317	0.623002	1.2404	0.00569794	0.175015	20.8317	0.0980658	0.487639	0.0846486	0.73821
Misin08G147400	---NA---	0	3.10008	0.151583	0.836692	0.0106883	0.708594	3.10008	0.0423738	0.304109	0.353151	NA	3.10008	-0.00257472	0.275432	0.934126	NA
Misin01G164800	Methionine--tRNA ligase, chloroplastic/mitochondrial; methionine--trna chloroplastic mitochondrial	P:translation; P:biological_process; F:ligase activity; C:intracellular membrane-bounded organelle; C:obsolete cytoplasmic part	22.5246	0.0907227	0.509834	0.0107162	0.709379	22.5246	0.106417	0.358014	0.0967133	0.680479	22.5246	0.0340279	0.215229	0.291585	0.980595
Misin02G406900	---NA---	0	5.50786	0.150155	0.827977	0.0107429	0.710313	5.50786	0.135936	0.548284	0.0690119	0.606726	5.50786	0.0137231	0.205185	0.634134	1
Misin18G013100	SPX domain-containing membrane protein Os06g0129400; spx domain-containing membrane protein os06g0129400	C:integral component of membrane; P:transmembrane transport	22.3259	0.0390679	0.259936	0.0107656	0.710982	22.3259	0.220705	0.400989	0.0233689	0.380338	22.3259	0.0165901	0.129267	0.508083	1
Misin06G166200	---NA---	0	24.1345	-0.118046	0.643466	0.0108437	0.7153	24.1345	-0.322864	0.841827	0.0161495	0.314782	24.1345	-0.135566	0.533788	0.0493533	0.604573
MisinT024900	---NA---	0	41.0867	-0.138588	0.754573	0.0108659	0.715934	41.0867	-4.28306	1.20666	5.21246e-06	0.000985337	41.0867	-4.20226	1.05239	1.19841e-06	0.000316491
MisinT013300	hypothetical protein SORBI_005G171700	P:regulation of transcription, DNA-templated; F:zinc ion binding	12.3372	0.112946	0.619077	0.0108939	0.71614	12.3372	0.597497	1.18078	0.00590439	0.177709	12.3372	1.92264	1.90383	0.000566591	0.0432367
MisinT184200	---NA---	0	38.5635	-0.146491	0.807565	0.0108945	0.71614	38.5635	-0.112704	0.499535	0.0933313	0.672492	38.5635	-0.401065	1.26516	0.0101481	0.281238
Misin06G357200	60S ribosomal protein L5-1; 60s ribosomal protein l5-1	P:ribosomal large subunit assembly; F:structural constituent of ribosome; P:translation; F:5S rRNA binding; C:cytosolic large ribosomal subunit	8374.43	0.019547	0.151593	0.0109377	0.717041	8374.43	0.0195489	0.149464	0.701429	1	8374.43	0.0732907	0.208509	0.0784839	0.716455
Misin01G130200	---NA---	0	47.8483	0.0276645	0.199377	0.0109936	0.717041	47.8483	0.0310785	0.169862	0.547134	0.989398	47.8483	0.0579328	0.224529	0.130086	0.830673
Misin06G112300	---NA---	0	109.608	0.0257979	0.188779	0.0109972	0.717041	109.608	0.161674	0.285768	0.0480741	0.526743	109.608	0.0375691	0.156995	0.215921	0.93933
Misin03G043700	early light-induced protein	C:plastid	4144.21	0.0623696	0.377889	0.0109782	0.717041	4144.21	-0.0230969	0.201468	0.614271	0.999795	4144.21	-0.0422055	0.219325	0.216959	0.939896
Misin12G028500	hypothetical protein SORBI_006G025900	C:integral component of membrane	12.0376	0.151759	0.864922	0.0109723	0.717041	12.0376	-0.054944	0.337788	0.261496	0.898304	12.0376	-0.0137172	0.236016	0.650567	1
Misin04G323700	ribosomal protein L32 (chloroplast); ribosomal protein l32	F:structural constituent of ribosome; P:translation; C:chloroplast; C:large ribosomal subunit; P:ribosome biogenesis	10.8521	0.149669	0.838462	0.0109659	0.717041	10.8521	0.0362681	0.278979	0.413373	0.960201	10.8521	0.0139309	0.207448	0.63055	1
Misin13G088100	---NA---	0	7.43723	0.0897388	0.508542	0.0109757	0.717041	7.43723	-0.0265455	0.221801	0.550077	0.989893	7.43723	-0.000924283	0.191562	0.973226	1
Misin04G018500	F-box domain containing protein; f-box domain containing protein	P:cellular protein metabolic process	7.62032	0.148947	0.835012	0.0110149	0.71737	7.62032	1.42834	2.3466	0.00151431	0.0747101	7.62032	0.0215795	0.258916	0.501241	1
Misin19G019400	probable aldo-keto reductase 2	F:oxidoreductase activity; P:oxidation-reduction process	733.09	-0.0327394	0.227808	0.0110678	0.71998	733.09	-0.134924	0.286237	0.0672999	0.601967	733.09	-0.00997799	0.119378	0.67462	1
Misin10G009500	pentatricopeptide repeat-containing protein At1g71490-like; pentatricopeptide repeat-containing protein at1g71490-like	F:protein kinase activity; F:ATP binding; P:protein phosphorylation; F:transferase activity, transferring acyl groups other than amino-acyl groups	107.775	-0.11458	0.631958	0.0111482	0.724374	107.775	-0.0429169	0.277628	0.351108	0.941983	107.775	-0.0223403	0.222326	0.465607	1
Misin07G366800	---NA---	0	13.7621	-0.0955053	0.538585	0.0111614	0.724397	13.7621	-0.0282012	0.215678	0.533828	0.987229	13.7621	0.00712438	0.177296	0.791455	1
MisinT049900	dnaJ protein ERDJ3A; dnaj protein erdj3a	C:endoplasmic reticulum lumen; P:response to heat; C:plasmodesma; P:pollen tube growth; F:oxidoreductase activity; P:cellular response to stress; P:oxidation-reduction process; P:nucleic acid metabolic process	19.2387	-0.0971938	0.547962	0.0112487	0.728392	19.2387	-0.050643	0.249088	0.301891	0.922878	19.2387	-0.265258	0.720167	0.0167516	0.367763
Misin01G250400	40S ribosomal protein S7; 40s ribosomal protein s7	F:structural constituent of ribosome; P:rRNA processing; P:translation; C:cytosolic small ribosomal subunit; C:90S preribosome; C:small-subunit processome; P:ribosomal small subunit biogenesis	1524.54	0.0124235	0.106097	0.0112413	0.728392	1524.54	-0.0199972	0.131423	0.686025	1	1524.54	0.0903755	0.208932	0.0495545	0.605248
Misin01G494300	40S ribosomal protein SA; 40s ribosomal protein sa	P:ribosomal small subunit assembly; P:endonucleolytic cleavage in ITS1 to separate SSU-rRNA from 5.8S rRNA and LSU-rRNA from tricistronic rRNA transcript (SSU-rRNA, 5.8S rRNA, LSU-rRNA); P:endonucleolytic cleavage to generate mature 3'-end of SSU-rRNA from (SSU-rRNA, 5.8S rRNA, LSU-rRNA); F:structural constituent of ribosome; P:rRNA export from nucleus; P:translation; C:cytosolic small ribosomal …	2181.22	0.0128986	0.109817	0.0114248	0.736292	2181.22	0.00763042	0.12952	0.875587	1	2181.22	0.150362	0.283931	0.0217637	0.416673
Misin06G002400	2-methoxy-6-polyprenyl-1,4-benzoquinol methylase, mitochondrial; 2-methoxy-6-polyprenyl- -benzoquinol mitochondrial	P:ubiquinone biosynthetic process; F:2-polyprenyl-6-methoxy-1,4-benzoquinone methyltransferase activity; C:extrinsic component of mitochondrial inner membrane; P:methylation; F:2-octaprenyl-6-methoxy-1,4-benzoquinone methylase activity	234.176	0.0150565	0.124416	0.0114221	0.736292	234.176	0.0738892	0.179487	0.226549	0.873055	234.176	0.149755	0.304562	0.0241206	0.439912
Misin08G076500	separase isoform X1; separase isoform x1	P:cytokinesis by cell plate formation; F:nucleic acid binding; F:RNA helicase activity; F:cysteine-type endopeptidase activity; F:obsolete signal transducer, downstream of receptor, with serine/threonine kinase activity; F:ATP binding; C:nucleus; C:cytoplasm; C:centrosome; C:microtubule; P:DNA metabolic process; P:chromatin organization; P:regulation of transcription, DNA-templated; P:translation…	51.1353	0.039327	0.264929	0.0114275	0.736292	51.1353	0.018449	0.179134	0.702458	1	51.1353	0.0486842	0.344732	0.224642	0.946347
Misin09G024400	von Willebrand factor type A domain containing protein	0	175.198	-0.0356169	0.245114	0.011424	0.736292	175.198	-1.27339	0.9344	0.000386878	0.0290698	175.198	-0.00977546	0.17924	0.719287	1
Misin07G526600	60S ribosomal protein L39; 60s ribosomal protein l39	F:RNA binding; F:structural constituent of ribosome; C:mitochondrion; P:translation; C:cytosolic large ribosomal subunit; P:ribosome biogenesis	2590.78	0.0154585	0.127173	0.0114621	0.736292	2590.78	-0.317823	0.347826	0.0090239	0.227675	2590.78	0.014023	0.099497	0.541076	1
Misin17G201000	seed specific protein Bn15D17A	P:regulation of transcription, DNA-templated	332.825	0.0869916	0.501113	0.0114372	0.736292	332.825	0.3533	0.813647	0.0128173	0.275794	332.825	0.00766304	0.18275	0.778639	1
Misin10G067400	chlorophyll a-b binding protein CP26, chloroplastic; chlorophyll a-b binding protein chloroplastic	C:mitochondrion; C:PSII associated light-harvesting complex II; C:photosystem I; P:response to high light intensity; P:response to sucrose; P:photosynthesis, light harvesting in photosystem I; C:photosystem II antenna complex; C:chloroplast envelope; P:regulation of proton transport; P:nonphotochemical quenching; C:plastoglobule; C:integral component of membrane; F:chlorophyll binding; P:protein-…	40296.4	0.0272216	0.198721	0.011452	0.736292	40296.4	-0.0354566	0.173482	0.496421	0.978636	40296.4	-0.0194366	0.127637	0.443171	1
Misin05G222400	60S ribosomal protein L18a; 60s ribosomal protein l18a	F:structural constituent of ribosome; P:translation; C:cytosolic large ribosomal subunit; P:ribosome biogenesis	997.227	0.00855663	0.0780495	0.0115221	0.739304	997.227	-0.0396133	0.129568	0.42892	0.965733	997.227	0.0358892	0.10944	0.192867	0.917906
Misin08G170400	predicted protein	0	244.458	0.0355238	0.245319	0.0115678	0.740616	244.458	0.793432	0.832663	0.0014718	0.0730142	244.458	1.63459	0.93088	0.000184281	0.0190559
MisinT139600	Protein ECERIFERUM 1; protein eceriferum 1	F:iron ion binding; P:fatty acid biosynthetic process; C:integral component of membrane; F:oxidoreductase activity; P:oxidation-reduction process	189.994	0.0530362	0.336358	0.0115688	0.740616	189.994	0.180585	0.428334	0.0363522	0.464354	189.994	-0.105467	0.518572	0.0768001	0.713329
Misin10G036100	tubby-like F-box protein 14; tubby-like f-box protein 14	C:cilium; F:phosphatidylinositol binding; P:protein localization to cilium	772.281	0.0170006	0.137546	0.0115905	0.741162	772.281	0.0456436	0.162025	0.40537	0.958059	772.281	-0.00479836	0.0951513	0.826397	1
Misin18G091500	kinesin-1-like protein PSS1 isoform X2; kinesin-1-like protein pss1 isoform x2	F:microtubule motor activity; F:ATP binding; C:cytoplasm; C:kinesin complex; C:microtubule; P:microtubule-based movement; P:synapsis; F:microtubule binding; P:megagametogenesis; F:ATPase activity; C:tubulin complex	21.367	0.11847	0.661792	0.0116369	0.741606	21.367	0.335686	0.926993	0.0161486	0.314782	21.367	0.792883	1.62681	0.00352076	0.145964
Misin15G135800	predicted protein	0	161.463	-0.0240325	0.180868	0.0116292	0.741606	161.463	-0.0861869	0.210288	0.170202	0.815735	161.463	-0.12888	0.307983	0.0341205	0.51462
Misin07G103700	60S ribosomal protein L11; 60s ribosomal protein l11	P:ribosomal large subunit assembly; F:structural constituent of ribosome; C:nucleus; P:DNA replication; P:translation; F:rRNA binding; C:cytosolic large ribosomal subunit	1070.75	0.0146606	0.122259	0.011614	0.741606	1070.75	-0.0316086	0.146424	0.544461	0.988585	1070.75	0.0488422	0.155795	0.137158	0.842576
Misin19G036300	putative potassium transporter 8 isoform X1	C:plasma membrane; F:potassium ion transmembrane transporter activity; C:integral component of membrane; P:potassium ion transmembrane transport	65.2621	-0.0145255	0.121514	0.0116796	0.743485	65.2621	-0.724811	0.447142	0.000385095	0.0289945	65.2621	-0.221838	0.376329	0.01236	0.315875
Misin04G395700	vacuolar-sorting receptor 1-like	F:calcium ion binding; C:integral component of membrane	83.9722	-0.0384316	0.261645	0.0117063	0.744347	83.9722	-0.0600783	0.195564	0.284959	0.914312	83.9722	0.00298974	0.104229	0.893724	1
Misin06G040400	pachytene checkpoint protein 2 homolog	F:protein binding; C:nucleus; C:chromosome; P:reciprocal meiotic recombination; C:plastid; P:meiotic DNA double-strand break formation	54.2234	0.0969925	0.55451	0.0117839	0.745417	54.2234	0.361882	0.876257	0.0130865	0.279685	54.2234	0.260994	0.757346	0.0180538	0.381821
Misin17G061500	---NA---	0	54.2921	0.0237951	0.18001	0.0117848	0.745417	54.2921	0.0488633	0.178494	0.372331	0.949456	54.2921	0.0679614	0.216862	0.0943489	0.761428
Misin17G219100	putative aminoacrylate hydrolase RutD isoform X1; aminoacrylate hydrolase isoform x1	C:integral component of membrane; F:hydrolase activity	447.367	-0.0154918	0.128181	0.0117702	0.745417	447.367	-1.18391	0.535173	4.78091e-05	0.00581426	447.367	-0.0426215	0.145014	0.166853	0.885459
Misin05G203600	putative cytochrome P450; cytochrome p450	F:monooxygenase activity; F:iron ion binding; C:integral component of membrane; F:oxidoreductase activity, acting on paired donors, with incorporation or reduction of molecular oxygen; F:heme binding; P:electron transport chain	1939.01	-0.0255628	0.190429	0.0117892	0.745417	1939.01	-0.00675652	0.159696	0.891799	1	1939.01	-0.0451164	0.175538	0.171676	0.892201
Misin15G024000	ruBisCO large subunit-binding protein subunit beta, chloroplastic; ru large subunit-binding protein subunit chloroplastic isoform x2	F:ATP binding; C:chloroplast; P:protein refolding	395.382	0.0292139	0.211264	0.0117523	0.745417	395.382	0.0978561	0.237698	0.128998	0.750837	395.382	0.0394007	0.171012	0.210578	0.934623
Misin08G309900	PREDICTED: uncharacterized protein LOC103654175 isoform X2; uncharacterized protein loc103654175 isoform x2	C:membrane	13.5604	0.140872	0.889279	0.0118154	0.746237	13.5604	0.306584	1.15459	0.0172972	0.325296	13.5604	0.0480294	0.434982	0.243793	0.954636
Misin02G296800	retrotransposon protein, putative, Ty1-copia subclass; retrotransposon ty1-copia subclass	F:binding; P:cellular process	21.1138	0.0528725	0.337574	0.0118639	0.747086	21.1138	0.296388	0.586908	0.0142407	0.292385	21.1138	0.414809	0.79575	0.00713933	0.22922
Misin03G299200	---NA---	0	609.035	-0.012831	0.110445	0.0119138	0.747086	609.035	-0.0303398	0.14038	0.555312	0.991839	609.035	-0.06695	0.1783	0.0817441	0.727637
Misin12G116300	C2 and GRAM domain-containing protein At5g50170-like; c2 and gram domain-containing protein at5g50170-like	C:nucleus; C:integral component of membrane	44.8451	-0.0716016	0.431186	0.0119056	0.747086	44.8451	0.0595897	0.245199	0.251092	0.891616	44.8451	-0.0669772	0.287546	0.118163	0.811108
Misin13G047800	3-ketoacyl-CoA synthase 6; 3-ketoacyl- synthase 6-like	C:mitochondrion; P:fatty acid biosynthetic process; C:integral component of membrane; F:transferase activity, transferring acyl groups other than amino-acyl groups	140.233	0.0771305	0.458498	0.0119216	0.747086	140.233	-0.0100907	0.210116	0.813767	1	140.233	-0.0504766	0.35182	0.215059	0.93887
Misin18G171800	G-type lectin S-receptor-like serine/threonine-protein kinase B120; g-type lectin s-receptor-like serine threonine-protein kinase b120	F:protein serine/threonine kinase activity; F:ATP binding; C:plasma membrane; P:protein phosphorylation; P:defense response; P:serine family amino acid metabolic process; C:plasmodesma; C:integral component of membrane; P:recognition of pollen	17.8278	-0.0961946	0.552345	0.0119137	0.747086	17.8278	-0.0117834	0.22424	0.777659	1	17.8278	-0.0395563	0.248043	0.255119	0.96304
Misin17G228600	---NA---	0	48.9979	-0.037638	0.258231	0.0118708	0.747086	48.9979	0.0171475	0.173659	0.725948	1	48.9979	0.0324659	0.161896	0.27166	0.969764
Misin17G013900	---NA---	0	17.8642	0.0618353	0.382474	0.0118527	0.747086	17.8642	0.0970508	0.371981	0.113164	0.722281	17.8642	-0.0230524	0.219091	0.450756	1
Misin07G029300	---NA---	0	77.6218	0.0341601	0.239766	0.0119642	0.748926	77.6218	0.255701	0.443205	0.0170893	0.323616	77.6218	0.235449	0.494359	0.0145449	0.342716
Misin02G089800	putative 3,4-dihydroxy-2-butanone kinase	F:glycerone kinase activity; F:ATP binding; P:glycerol metabolic process; P:phosphorylation; P:glycerolipid metabolic process	52.654	-0.0614988	0.382112	0.012018	0.751107	52.654	-0.0661993	0.244867	0.220032	0.869337	52.654	-0.106532	0.354881	0.056838	0.636658
Misin18G173100	3-hydroxyisobutyryl-CoA hydrolase-like protein 3, mitochondrial isoform X1; 3-hydroxyisobutyryl- hydrolase-like protein mitochondrial isoform x1	F:3-hydroxyisobutyryl-CoA hydrolase activity; P:isoleucine catabolic process; P:leucine catabolic process; P:valine catabolic process; P:beta-alanine metabolic process	995.087	0.00671186	0.0635152	0.0120257	0.751107	995.087	0.183905	0.212968	0.0386532	0.479553	995.087	0.0170971	0.0792965	0.464985	1
Misin18G179000	transcription factor HY5-like; transcription factor hy5-like	C:plastid	116.426	-0.0382436	0.26248	0.0120665	0.751335	116.426	-0.250385	0.422669	0.0176792	0.329751	116.426	-0.230652	0.457866	0.0140568	0.337783
MisinT036600	---NA---	0	24.4321	-0.0692241	0.420911	0.0120649	0.751335	24.4321	-0.170686	0.462424	0.0416311	0.495213	24.4321	-0.059332	0.279399	0.143858	0.855819
Misin14G098800	ARF guanine-nucleotide exchange factor GNL2; arf guanine-nucleotide exchange factor gnl2	F:ARF guanyl-nucleotide exchange factor activity; C:trans-Golgi network; P:pollen germination; P:vesicle-mediated transport; P:regulation of ARF protein signal transduction; P:positive regulation of GTPase activity; C:pollen tube	63.2433	0.138529	0.803765	0.0120693	0.751335	63.2433	-0.0121244	0.257543	0.763741	1	63.2433	0.0181719	0.249849	0.561633	1
Misin05G301100	---NA---	0	17.7808	0.0865603	0.507254	0.0121306	0.754316	17.7808	0.023275	0.219378	0.596307	0.997559	17.7808	-0.0241625	0.211206	0.426136	1
MisinT525000	---NA---	0	156.904	-0.134896	0.885293	0.0121555	0.754453	156.904	-0.575192	1.66804	0.00556883	0.172724	156.904	-0.395053	1.40134	0.00919433	0.266457
Misin12G148300	dCTP pyrophosphatase 1-like; dctp pyrophosphatase 1-like	F:hydrolase activity	171.366	0.045639	0.302213	0.0121595	0.754453	171.366	0.031122	0.197751	0.51709	0.983637	171.366	-0.00425307	0.135391	0.862006	1
Misin05G137300	peroxidase 2-like	F:peroxidase activity; C:extracellular region; P:obsolete peroxidase reaction; P:response to oxidative stress; C:plant-type cell wall; P:plant-type cell wall organization; F:heme binding; P:hydrogen peroxide catabolic process; F:metal ion binding; P:oxidation-reduction process; P:cellular oxidant detoxification	9.88614	0.114738	0.652763	0.012189	0.75545	9.88614	0.0617659	0.306722	0.224982	0.872518	9.88614	0.00297041	0.250424	0.921907	1
Misin02G420400	putative LRR receptor-like serine/threonine-protein kinase RKF3	F:kinase activity; P:phosphorylation	207.85	-0.0251888	0.189784	0.0122182	0.755799	207.85	-0.0745146	0.205608	0.211227	0.862017	207.85	-0.0138036	0.119761	0.567538	1
Misin17G184000	glutamate-1-semialdehyde 2,1-aminomutase, chloroplastic; glutamate-1-semialdehyde - chloroplastic	P:protoporphyrinogen IX biosynthetic process; F:transaminase activity; C:chloroplast; P:chlorophyll biosynthetic process; F:pyridoxal phosphate binding; F:glutamate-1-semialdehyde 2,1-aminomutase activity; F:identical protein binding	6825.89	0.0107466	0.0960883	0.0122214	0.755799	6825.89	0.0153381	0.126419	0.751395	1	6825.89	0.0189614	0.0953294	0.420892	1
MisinT314400	lipase	P:lipid metabolic process; F:hydrolase activity	369.937	-0.0171655	0.140452	0.0122749	0.758274	369.937	-0.0330413	0.154663	0.530505	0.98707	369.937	-0.0478477	0.161648	0.146396	0.859808
Misin10G089000	TPD1 protein homolog 1B-like; tpd1 protein homolog 1b-like	F:transferase activity	22.55	-0.0527957	0.34027	0.0123201	0.759401	22.55	-0.27004	0.541346	0.0167028	0.319568	22.55	-0.00323292	0.252975	0.915316	1
Misin04G158200	putative serine/threonine-protein kinase; serine threonine-protein kinase	F:protein serine/threonine kinase activity; F:ATP binding; C:plasma membrane; P:protein phosphorylation; P:serine family amino acid metabolic process	267.3	-0.0304208	0.220399	0.0123115	0.759401	267.3	-0.00314388	0.166496	0.948664	1	267.3	0.00912956	0.119117	0.699923	1
Misin03G338000	putative disease resistance RPP13-like protein 2 isoform X1; disease resistance rpp13-like protein 2 isoform x1	F:transferase activity; F:organic cyclic compound binding; F:heterocyclic compound binding	155.585	-0.135858	0.876153	0.0123344	0.759451	155.585	-0.168257	0.805308	0.0487319	0.53039	155.585	-0.0972826	0.613969	0.0890166	0.749222
Misin03G043800	hypothetical protein SETIT_030801mg	0	4985.32	0.0441669	0.295768	0.0123842	0.759942	4985.32	-0.111187	0.298462	0.092644	0.671221	4985.32	-0.0412298	0.200874	0.214414	0.938825
Misin03G109500	50S ribosomal protein L9, chloroplastic; 50s ribosomal protein chloroplastic	F:structural constituent of ribosome; C:mitochondrion; C:ribosome; P:translation; C:chloroplast; F:rRNA binding; P:ribosome biogenesis; C:obsolete plastid part	33.0755	0.0467414	0.309291	0.0123813	0.759942	33.0755	0.0861474	0.263948	0.146609	0.778182	33.0755	0.0375395	0.196332	0.243547	0.954457
Misin09G170000	predicted protein	0	1213.03	-0.0447739	0.29904	0.0123962	0.759942	1213.03	-0.242918	0.493799	0.0201838	0.351341	1213.03	-0.0146408	0.145645	0.57051	1
Misin01G152600	---NA---	0	20.964	0.0363961	0.253935	0.0123701	0.759942	20.964	0.00602005	0.171269	0.900773	1	20.964	-0.0217346	0.158703	0.428362	1
Misin12G034800	UPF0307 protein KPN78578_45570	0	55.677	0.0449797	0.3005	0.0124618	0.763134	55.677	0.149515	0.361605	0.052142	0.543846	55.677	0.057921	0.243203	0.136976	0.842576
Misin16G009300	MPI; mpi	F:serine-type endopeptidase inhibitor activity; F:peptidase activity; P:response to wounding; P:negative regulation of endopeptidase activity	29.3404	0.107053	0.616649	0.0124806	0.763458	29.3404	0.593958	1.47444	0.00692814	0.19491	29.3404	1.15783	1.8057	0.00179958	0.0965659
Misin10G044700	integrator complex subunit 3	0	130.502	0.0304328	0.221387	0.0125372	0.765257	130.502	0.229409	0.401525	0.021416	0.364141	130.502	1.41079	0.897209	0.000280036	0.0261926
Misin19G125100	PHD-finger family protein; phd-finger family protein	F:zinc ion binding	126.681	0.0278055	0.206263	0.0125346	0.765257	126.681	0.105357	0.244936	0.112542	0.721467	126.681	0.0027749	0.113104	0.903898	1
Misin08G119900	probable xyloglucan endotransglucosylase/hydrolase protein 26; probable xyloglucan endotransglucosylase hydrolase protein 26	F:hydrolase activity, hydrolyzing O-glycosyl compounds; C:cell wall; P:xyloglucan metabolic process; C:membrane; F:xyloglucan:xyloglucosyl transferase activity; P:cell wall biogenesis; C:apoplast; P:cell wall organization	256.7	0.0138881	0.11923	0.012564	0.766065	256.7	-0.0708073	0.176025	0.24077	0.883661	256.7	0.019783	0.27003	0.539855	1
Misin07G410700	putative casein kinase family protein	F:protein serine/threonine kinase activity; F:ATP binding; C:nucleus; C:cytoplasm; P:endocytosis; P:regulation of cell shape; P:serine family amino acid metabolic process; P:response to brassinosteroid; P:unidimensional cell growth; P:auxin metabolic process; P:Wnt signaling pathway; P:peptidyl-serine phosphorylation; P:root development	1615.42	0.00455831	0.0434226	0.012651	0.768877	1615.42	-0.00860184	0.080609	0.799169	1	1615.42	0.030061	0.0783909	0.2534	0.961882
Misin07G226400	TPA: putative wall-associated receptor protein kinase family protein; tpa: wall-associated receptor protein kinase family protein	F:nucleotide binding; F:protein kinase activity; C:membrane; F:ion binding	35.8334	-0.0576659	0.367446	0.0126432	0.768877	35.8334	-0.0288966	0.211433	0.529064	0.987012	35.8334	-0.00643451	0.147877	0.799157	1
Misin06G270700	predicted protein	P:RNA methylation; P:chromatin assembly or disassembly	634.516	0.0101272	0.0922368	0.01265	0.768877	634.516	-0.0262867	0.131001	0.597034	0.997559	634.516	0.0158004	0.0926569	0.491066	1
MisinT087200	DExH-box ATP-dependent RNA helicase DExH9; d -box atp-dependent rna helicase d 9	P:protein deneddylation; P:karyogamy; F:RNA binding; F:RNA helicase activity; F:ATP binding; C:nucleus; P:RNA catabolic process; P:mRNA export from nucleus; P:protein import into nucleus; P:embryo sac egg cell differentiation; P:photomorphogenesis; P:regulation of flower development; P:maintenance of meristem identity; P:response to ionizing radiation; C:integral component of membrane; P:protein …	678.511	0.00609019	0.0588726	0.0126913	0.769323	678.511	0.10138	0.167682	0.122083	0.739931	678.511	1.26573	0.250636	1.21758e-08	5.85687e-06
Misin17G039700	---NA---	0	59.3493	0.0902837	0.532955	0.0127129	0.769323	59.3493	0.129456	0.457116	0.0706596	0.611507	59.3493	0.191626	0.629902	0.0286071	0.475095
Misin01G122600	formin-like protein 20 isoform X2	C:plastid	239.252	-0.0201369	0.160598	0.0127017	0.769323	239.252	-0.0377538	0.164765	0.478477	0.974932	239.252	-0.075549	0.219188	0.0770948	0.713496
Misin06G080100	---NA---	0	47.8197	-0.0267359	0.200652	0.0127087	0.769323	47.8197	-0.00209261	0.16021	0.966273	1	47.8197	-0.0118084	0.117275	0.619569	1
Misin01G106900	PREDICTED: uncharacterized protein LOC100842243	0	56.9318	-0.115796	0.862561	0.0127388	0.770016	56.9318	-0.178839	0.902749	0.0365011	0.465333	56.9318	-0.0904206	0.634043	0.0947504	0.761779
Misin07G002500	trifunctional UDP-glucose 4,6-dehydratase/UDP-4-keto-6-deoxy-D-glucose 3,5-epimerase/UDP-4-keto-L-rhamnose-reductase RHM1; trifunctional udp-glucose -dehydratase udp-4-keto-6-deoxy-d-glucose -epimerase udp-4-keto-l-rhamnose-reductase rhm1	F:catalytic activity; P:metabolic process; C:membrane; F:coenzyme binding	86.9313	0.0698241	0.429991	0.0127517	0.770016	86.9313	-4.45206e-07	0.208879	0.999992	1	86.9313	-0.03618	0.219534	0.271212	0.969499
Misin09G198900	putative disease resistance protein RGA1; disease resistance protein rga1	F:ADP binding	127.245	0.0144211	0.12343	0.0128011	0.772172	127.245	0.0869208	0.192782	0.175943	0.823514	127.245	0.285014	0.414648	0.00758419	0.235775
Misin05G000200	uncharacterized LOC103649536; uncharacterized loc103649536	C:plastid	1854.45	0.0128237	0.112398	0.0128531	0.774481	1854.45	-0.0637011	0.168388	0.277318	0.910807	1854.45	0.000872108	0.0872873	0.967519	1
MisinT212900	premnaspirodiene oxygenase-like	F:iron ion binding; C:integral component of membrane; F:oxidoreductase activity, acting on paired donors, with incorporation or reduction of molecular oxygen, NAD(P)H as one donor, and incorporation of one atom of oxygen; F:heme binding; P:secondary metabolite biosynthetic process; P:oxidation-reduction process	199.837	0.0286802	0.21277	0.012913	0.774779	199.837	0.380176	0.551888	0.00716373	0.198941	199.837	0.3631	0.611563	0.00690953	0.224518
MisinT389500	---NA---	0	8.27879	0.134378	0.841181	0.0129023	0.774779	8.27879	0.0253988	0.309866	0.545394	0.988845	8.27879	0.0104266	0.254505	0.734861	1
Misin04G055900	Tryptophan synthase alpha chain; tryptophan synthase alpha chain	P:tryptophan biosynthetic process; F:tryptophan synthase activity; P:tyrosine biosynthetic process; P:L-phenylalanine biosynthetic process; C:chloroplast; F:pyridoxal phosphate binding; F:indole-3-glycerol-phosphate lyase activity	899.894	0.007696	0.0733041	0.0129092	0.774779	899.894	0.0149307	0.112638	0.740933	1	899.894	-0.00350259	0.076613	0.871951	1
Misin05G011100	---NA---	0	59.8181	-0.0412818	0.283061	0.0128874	0.774779	59.8181	-0.0163587	0.182966	0.730066	1	59.8181	-0.0108524	0.136561	0.663194	1
Misin01G326300	serine/arginine-rich splicing factor SC35 isoform X1; serine arginine-rich splicing factor sc35 isoform x1	F:nucleotide binding; F:RNA binding; C:mitochondrion	70.97	0.0143076	0.123004	0.0129601	0.776782	70.97	-0.141418	0.238026	0.0697427	0.610203	70.97	0.269824	0.592861	0.0131294	0.326495
Misin07G499700	hypothetical protein SETIT_020817mg, partial	F:RNA binding; P:RNA processing; F:transferase activity; F:nucleotidyltransferase activity	12.8622	-0.123033	0.720873	0.0130042	0.778594	12.8622	-0.0968859	0.400948	0.114469	0.724849	12.8622	-0.0636299	0.340743	0.145671	0.858538
Misin11G237000	ribosome biogenesis protein BOP1 homolog; ribosome biogenesis protein bop1 homolog	P:maturation of LSU-rRNA from tricistronic rRNA transcript (SSU-rRNA, 5.8S rRNA, LSU-rRNA); P:maturation of 5.8S rRNA from tricistronic rRNA transcript (SSU-rRNA, 5.8S rRNA, LSU-rRNA); C:nucleoplasm; C:preribosome, large subunit precursor; F:ribonucleoprotein complex binding; C:PeBoW complex	369.88	0.0606303	0.385592	0.0130486	0.779597	369.88	0.123253	0.371431	0.0746756	0.625422	369.88	0.121649	0.419764	0.0502111	0.608713
Misin02G014300	NAD-dependent epimerase/dehydratase	F:copper ion binding; C:chloroplast stroma; C:thylakoid; P:defense response to bacterium; C:apoplast	2506.48	0.00925033	0.0861271	0.0130387	0.779597	2506.48	-0.0406858	0.138181	0.434235	0.966452	2506.48	-0.0288352	0.105523	0.264757	0.966912
Misin15G146400	---NA---	0	5.45843	0.130576	0.784394	0.0130998	0.781831	5.45843	0.119801	0.536918	0.0858467	0.656545	5.45843	0.00408736	0.236008	0.890683	1
Misin09G190600	---NA---	0	4.7829	0.132772	0.822456	0.0131255	0.781852	4.7829	0.473347	1.41062	0.00923617	0.23005	4.7829	0.270787	1.06236	0.0181804	0.383205
Misin11G014900	hypothetical protein SORBI_004G323900; uncharacterized protein loc100276229 isoform x1	C:integral component of membrane; P:cellular lipid metabolic process; F:carboxylic ester hydrolase activity	239.571	0.0438844	0.298354	0.0131279	0.781852	239.571	0.261558	0.527381	0.0176853	0.329751	239.571	0.135006	0.402229	0.039067	0.544927
Misin19G173900	elongation factor 1-alpha	F:translation elongation factor activity; F:GTPase activity; F:GTP binding; C:ribosome; P:regulation of translational elongation	22671.7	0.0078973	0.0754035	0.0131836	0.78434	22671.7	-0.0544601	0.143532	0.316046	0.929497	22671.7	0.131713	0.234826	0.022593	0.426041
Misin17G188200	Ribosomal protein L11 methyltransferase; ribosomal protein l11 methyltransferase	F:nucleic acid binding; C:mitochondrion; C:ribosome; P:protein methylation; P:ubiquinone biosynthetic process; F:zinc ion binding; F:protein methyltransferase activity	192.286	0.00967674	0.0897548	0.0132131	0.785269	192.286	0.0139322	0.123596	0.770813	1	192.286	0.0678248	0.169367	0.0754268	0.709802
Misin05G311900	probable LRR receptor-like serine/threonine-protein kinase At1g06840; probable lrr receptor-like serine threonine-protein kinase at1g06840	F:protein serine/threonine kinase activity; F:ATP binding; P:protein phosphorylation; P:serine family amino acid metabolic process; C:integral component of membrane	531.339	-0.0168264	0.140684	0.0132432	0.78623	531.339	0.0988535	0.209919	0.138818	0.766636	531.339	0.0060651	0.0968578	0.78318	1
Misin05G190200	---NA---	0	3.93049	-0.125986	0.750997	0.0132751	0.787293	3.93049	-0.136079	0.590119	0.0707684	NA	3.93049	-0.130924	0.61495	0.0565913	NA
Misin02G343100	acid phosphatase 1	F:acid phosphatase activity; C:mitochondrion; P:riboflavin metabolic process; C:integral component of membrane; P:dephosphorylation; P:hexachlorocyclohexane metabolic process	4.89421	0.124501	0.741449	0.0133336	0.789933	4.89421	-0.101606	0.466862	0.109359	0.713281	4.89421	0.050601	0.352644	0.214512	0.938825
Misin14G167000	39S ribosomal protein L41-A, mitochondrial-like; 39s ribosomal protein l41- mitochondrial-like	F:structural constituent of ribosome; C:mitochondrial large ribosomal subunit; P:translation; C:plastid; P:ribosome biogenesis	451.43	0.00821567	0.0783499	0.0133865	0.792236	451.43	0.00378116	0.114356	0.933928	1	451.43	0.0541062	0.142975	0.104942	0.783003
Misin09G173700	F-box domain, putative	0	6.12847	-0.130176	0.805798	0.0134289	0.792248	6.12847	-1.81311	2.70987	0.000884186	0.0526359	6.12847	-0.177548	0.802622	0.0357398	0.526401
Misin02G405500	unknown; uncharacterized protein loc100217014	C:integral component of membrane	24625.4	-0.00861943	0.0817013	0.0134202	0.792248	24625.4	0.0427291	0.138127	0.412931	0.960201	24625.4	-0.032209	0.108889	0.22795	0.947009
Misin03G021000	---NA---	0	73.6173	0.0219015	0.173762	0.0134287	0.792248	73.6173	0.322669	0.428536	0.00930579	0.230691	73.6173	0.0115439	0.110808	0.620826	1
Misin05G298500	F-box/LRR-repeat protein At4g14103	F:cytochrome-c oxidase activity; C:mitochondrial envelope; P:proton transmembrane transport	30.2884	0.0483049	0.324027	0.0134879	0.793689	30.2884	1.42649	1.32897	0.00070446	0.0444412	30.2884	5.08069	2.3934	3.03597e-05	0.00456556
Misin13G127400	DNA replication licensing factor MCM5; dna replication licensing factor mcm5	F:nucleotide binding; F:DNA binding; F:helicase activity; C:nucleus; P:DNA replication; C:protein-containing complex	6.29251	-0.116445	0.689663	0.013468	0.793689	6.29251	-0.454145	0.996105	0.00902449	0.227675	6.29251	-0.210056	0.724942	0.0264333	0.459681
Misin16G247600	hypothetical protein SORBIDRAFT_09g000660	C:mitochondrion; C:membrane; C:integral component of membrane	1051.94	0.0140189	0.122165	0.0134993	0.793689	1051.94	0.0616504	0.172844	0.289532	0.916627	1051.94	0.0580543	0.176028	0.108414	0.789528
Misin12G243400	---NA---	0	905.08	0.0182458	0.150686	0.0135096	0.793689	905.08	-0.0862515	0.205248	0.172753	0.82028	905.08	-0.0431691	0.160784	0.174786	0.89608
Misin12G151900	predicted protein	0	49.3056	-0.0193365	0.158116	0.0136465	0.800899	49.3056	-0.364415	0.423174	0.00648555	0.18705	49.3056	-0.406631	0.550415	0.00455743	0.17182
Misin18G106000	probable glucan 1,3-beta-glucosidase A; probable glucan -beta-glucosidase a	F:hydrolase activity, hydrolyzing O-glycosyl compounds; P:carbohydrate metabolic process; P:actin filament organization; F:actin filament binding	57.6707	-0.0426357	0.294457	0.0136766	0.80183	57.6707	-2.20146	1.12113	9.67415e-05	0.0100423	57.6707	-0.313363	0.679297	0.0110357	0.296978
Misin03G295900	formin-like protein 5	F:hydrolase activity	1228.09	-0.00599435	0.0593249	0.0136954	0.8021	1228.09	-0.205222	0.220403	0.0295612	0.421549	1228.09	-0.0693336	0.145127	0.0610905	0.654487
Misin12G154400	predicted protein	0	646.814	0.0146917	0.127387	0.0137527	0.804314	646.814	0.114232	0.218045	0.107358	0.707855	646.814	0.0345108	0.133214	0.224357	0.946347
Misin08G324100	vacuolar amino acid transporter 1	P:amino acid transmembrane transport; C:vacuolar membrane; F:amino acid transmembrane transporter activity; C:integral component of membrane	1065.4	0.0120736	0.108781	0.0137618	0.804314	1065.4	0.20903	0.275017	0.0285867	0.416061	1065.4	-0.02967	0.119021	0.265309	0.967377
Misin05G263500	protein NUCLEAR FUSION DEFECTIVE 6, chloroplastic/mitochondrial isoform X1; protein nuclear fusion defective chloroplastic mitochondrial isoform x1	C:mitochondrion; C:plastid	181.294	0.0306813	0.227882	0.0138315	0.807552	181.294	0.13402	0.302041	0.0665097	0.59961	181.294	0.0295779	0.16201	0.307247	0.987177
Misin02G152300	60S ribosomal protein L24; 60s ribosomal protein l24	P:ribosomal large subunit assembly; F:structural constituent of ribosome; C:mitochondrion; P:translation; F:zinc ion binding; C:chloroplast stroma; P:chloroplast organization; C:cytosolic large ribosomal subunit; P:assembly of large subunit precursor of preribosome	4275.82	0.00803345	0.0775458	0.0138628	0.807711	4275.82	-0.024612	0.123328	0.60842	0.99896	4275.82	0.0267672	0.0997648	0.288786	0.978369
Misin11G075100	---NA---	0	44.1028	0.0949164	0.571873	0.0138558	0.807711	44.1028	-0.0296845	0.262914	0.491202	0.977957	44.1028	-0.00275383	0.233334	0.925862	1
MisinT180400	---NA---	0	12.3024	0.0435896	0.3007	0.0138783	0.807732	12.3024	1.41955	1.28004	0.000651792	0.0423806	12.3024	0.084312	0.317366	0.0824391	0.730019
Misin07G279700	---NA---	0	103.568	-0.0166259	0.140893	0.0138918	0.807732	103.568	-0.0115802	0.146696	0.818116	1	103.568	-0.0326359	0.136132	0.24677	0.956613
Misin01G074900	---NA---	0	232.241	-0.0304315	0.226846	0.0139438	0.809918	232.241	-0.1154	0.275385	0.0901292	0.666304	232.241	-0.809167	0.892521	0.00159335	0.0884639
Misin15G127100	acyl-CoA-binding domain-containing protein 5-like; acyl- -binding domain-containing protein 5-like	C:mitochondrion	50.2837	0.0215586	0.173447	0.0140674	0.810842	50.2837	0.268098	0.415864	0.014915	0.301405	50.2837	3.22855	0.614526	1.16416e-08	5.72588e-06
Misin01G015800	rab9 effector protein with kelch motifs	C:protein storage vacuole; F:protein binding; C:late endosome; C:trans-Golgi network; P:intracellular protein transport	905.897	0.0057751	0.0577258	0.0140804	0.810842	905.897	0.922127	0.28686	1.80477e-06	0.000419913	905.897	0.959149	0.249849	5.593e-06	0.00114572
Misin01G483200	E3 ubiquitin-protein ligase MIEL1-like; e3 ubiquitin-protein ligase miel1-like	F:zinc ion binding; P:regulation of stomatal opening	567.29	-0.0145071	0.126989	0.0141729	0.810842	567.29	-0.207795	0.294112	0.0280817	0.414484	567.29	-1.13289	0.725862	0.000337026	0.030012
Misin14G098900	mannose/glucose-specific lectin isoform X1; mannose glucose-specific lectin isoform x1	F:protein kinase activity; P:phosphorylation; F:purine ribonucleoside binding; F:adenyl ribonucleotide binding; F:anion binding	803.783	0.110196	0.665251	0.0141716	0.810842	803.783	5.47321	2.15428	1.72969e-05	0.00257424	803.783	1.70078	2.29722	0.000932321	0.0619344
Misin15G194800	---NA---	0	35.5543	-0.0623227	0.402244	0.0141174	0.810842	35.5543	-0.0651101	0.265879	0.216825	0.866307	35.5543	-0.592677	1.0644	0.0045895	0.172306
Misin11G042700	---NA---	0	46.281	-0.0470472	0.321049	0.0141645	0.810842	46.281	-0.0909116	0.282422	0.1311	0.754556	46.281	-0.284807	0.6435	0.0127977	0.322486
Misin18G193900	polyubiquitin	C:nucleus; C:vacuole	12.5431	-0.11451	0.692598	0.0141356	0.810842	12.5431	-0.219239	0.642605	0.0295543	0.421549	12.5431	-0.146226	0.545715	0.0433749	0.57177
Misin01G020100	guanine deaminase	F:cytosine deaminase activity; C:cytosol; P:pyrimidine nucleobase metabolic process; F:zinc ion binding; P:RNA modification; F:guanosine deaminase activity	1418.3	-0.0239394	0.188599	0.0141607	0.810842	1418.3	-1.63888	0.800163	8.22915e-05	0.00886691	1418.3	-0.0945825	0.274901	0.0589478	0.646489
MisinT189400	---NA---	0	81.7627	-0.0227676	0.180777	0.0139772	0.810842	81.7627	-0.214262	0.352993	0.0248791	0.391365	81.7627	-0.0886763	0.259962	0.0642153	0.66839
Misin07G401400	putative receptor-like protein kinase At3g47110; receptor-like protein kinase at3g47110	F:transferase activity	2101.99	-0.0617088	0.399427	0.0141754	0.810842	2101.99	-0.0478287	0.24449	0.323676	0.931882	2101.99	-0.0870816	0.35276	0.0841171	0.7364
Misin08G259000	hypothetical protein SORBIDRAFT_04g030270; uncharacterized protein loc103638374	C:membrane	11.5401	-0.0574844	0.375947	0.0140059	0.810842	11.5401	-0.0787454	0.272685	0.164959	0.807119	11.5401	0.0558811	0.296726	0.165931	0.885063
MisinT558400	60S ribosomal protein L37a; 60s ribosomal protein l37a	F:structural constituent of ribosome; C:ribosome; P:translation; C:integral component of membrane; P:ribosome biogenesis; F:metal ion binding	1076.79	0.0110902	0.101978	0.0140372	0.810842	1076.79	-0.0825346	0.18225	0.191941	0.843608	1076.79	0.0248699	0.110265	0.324625	0.994561
Misin02G076100	dirigent protein 11	C:cellular anatomical entity	15.9513	-0.125064	0.776035	0.013994	0.810842	15.9513	-0.195073	0.768856	0.0406094	0.489466	15.9513	-0.0161883	0.283557	0.616166	1
Misin02G417100	26S proteasome non-ATPase regulatory subunit 4 homolog; 26s proteasome non-atpase regulatory subunit 4 homolog	C:nucleus; C:cytosol; C:proteasome regulatory particle, base subcomplex; F:polyubiquitin modification-dependent protein binding; P:proteasome-mediated ubiquitin-dependent protein catabolic process; P:proteasome assembly	4649.87	0.00396364	0.0383251	0.0141564	0.810842	4649.87	-0.00276596	0.0752272	0.930641	1	4649.87	0.0214005	0.0704309	0.401642	1
Misin08G274800	RING-H2 finger protein ATL46-like; ring-h2 finger protein atl46-like	F:zinc ion binding; C:integral component of membrane; P:protein ubiquitination; P:proteasome-mediated ubiquitin-dependent protein catabolic process; F:ubiquitin protein ligase activity	183.24	0.00975181	0.0917751	0.0140855	0.810842	183.24	-0.019283	0.127519	0.692471	1	183.24	-0.0219028	0.098456	0.365422	1
MisinT547300	predicted protein	F:phosphatidylinositol binding	131.416	0.0179182	0.150309	0.0142252	0.811615	131.416	0.128015	0.252238	0.079862	0.641217	131.416	0.089908	0.241492	0.0586102	0.644413
Misin02G377900	egg cell-secreted protein 1.3-like	C:integral component of membrane	9.40036	-0.10027	0.606839	0.0142204	0.811615	9.40036	-1.24574	1.65785	0.00163046	0.0787397	9.40036	-0.0779995	0.441684	0.119682	0.813818
Misin17G011400	hypothetical protein SORBIDRAFT_05g008525, partial	0	7.67502	0.111497	0.675718	0.0142747	0.811615	7.67502	2.58182	2.94706	0.000439834	0.032065	7.67502	0.0731127	0.482797	0.136984	0.842576
Misin07G223300	Wall-associated receptor kinase 2; wall-associated receptor kinase 2	F:protein kinase activity; C:membrane; P:cellular metabolic process; F:metal ion binding; F:organic cyclic compound binding; F:heterocyclic compound binding	14.2523	-0.100681	0.609497	0.0142402	0.811615	14.2523	-1.33224	1.95079	0.00172211	0.0818153	14.2523	-0.0328814	0.32568	0.36213	1
Misin01G438800	activating signal cointegrator 1 complex subunit 3	F:organic cyclic compound binding; F:heterocyclic compound binding	175.211	-0.010785	0.10006	0.0142671	0.811615	175.211	0.0522464	0.155114	0.348522	0.941127	175.211	-0.00367509	0.0863197	0.864103	1
Misin02G081800	predicted protein; uncharacterized protein loc101786698	C:chloroplast; C:integral component of membrane	1232.43	0.00593077	0.0594553	0.0142752	0.811615	1232.43	0.0394611	0.121598	0.408964	0.9593	1232.43	-0.00896016	0.0741408	0.691368	1
Misin15G116300	hypothetical protein SORBI_004G124900	0	46.4914	-0.0320734	0.237912	0.0143362	0.814262	46.4914	-0.207466	0.402202	0.026802	0.406634	46.4914	-0.0816917	0.284903	0.0808177	0.723866
Misin19G185500	predicted protein; uncharacterized protein loc100275684	C:integral component of membrane	13.2165	-0.119337	0.829957	0.0143698	0.814535	13.2165	-0.0805244	0.551948	0.15591	0.794586	13.2165	-0.12887	0.734874	0.0563042	0.63578
MisinT087600	putative disease resistance protein RGA3; disease resistance protein rga3	F:purine ribonucleoside binding; F:adenyl ribonucleotide binding; F:anion binding	101.23	-0.0290769	0.220403	0.0143699	0.814535	101.23	-0.051415	0.198632	0.334965	0.936452	101.23	-0.0594337	0.22526	0.124514	0.821476
Misin02G158800	hypothetical protein SORBI_001G181500; uncharacterized protein loc100276070	C:integral component of membrane	2328.7	0.00633669	0.0634567	0.0144353	0.817421	2328.7	-0.113718	0.182654	0.105733	0.70404	2328.7	0.00832286	0.0765124	0.707481	1
Misin19G248500	putative disease resistance protein RGA3 isoform X1; disease resistance protein rga3 isoform x1	C:plastid	535.317	-0.0423098	0.296659	0.014481	0.818363	535.317	-0.168695	0.404375	0.041316	0.49354	535.317	-0.495465	0.842068	0.00510059	0.183074
Misin04G323600	B3 domain-containing protein Os07g0563300-like; b3 domain-containing protein os07g0563300-like	F:DNA binding; C:nucleus; P:regulation of transcription, DNA-templated; F:zinc ion binding; C:plastid	1529.67	-0.00857025	0.0828908	0.0144797	0.818363	1529.67	-0.00834704	0.120952	0.859569	1	1529.67	-0.00217719	0.0814677	0.918992	1
Misin15G136200	putative pentatricopeptide repeat-containing protein At3g16890, mitochondrial; pentatricopeptide repeat-containing protein mitochondrial	C:mitochondrion; P:response to oxidative stress; P:response to salt stress; P:response to abscisic acid; P:mitochondrial ATP synthesis coupled electron transport	301.872	0.00784566	0.0768737	0.0145049	0.818453	301.872	0.241413	0.256953	0.0200802	0.350265	301.872	0.192194	0.296619	0.0122527	0.315284
Misin02G279500	---NA---	0	73.7468	-0.0290901	0.220978	0.0145116	0.818453	73.7468	-0.124293	0.28355	0.0781857	0.63562	73.7468	-0.0239708	0.147311	0.378021	1
Misin09G173000	---NA---	0	22.3935	-0.120207	0.819875	0.0145901	0.822058	22.3935	-0.204942	0.881308	0.0361544	0.463052	22.3935	-0.0256249	0.321253	0.459152	1
Misin11G213200	glutathione transferase	F:glutathione transferase activity; C:cytoplasm; P:glutathione metabolic process; P:obsolete glutathione conjugation reaction	1079.02	0.0355972	0.259443	0.0146286	0.823406	1079.02	0.0376607	0.198254	0.447556	0.968323	1079.02	0.0123737	0.13918	0.623513	1
Misin15G177500	serine carboxypeptidase-like 18	F:serine-type carboxypeptidase activity; C:mitochondrion; F:transferase activity, transferring acyl groups other than amino-acyl groups; P:secondary metabolic process; P:proteolysis involved in cellular protein catabolic process	1024.24	-0.0185233	0.155382	0.0146657	0.82467	1024.24	0.0311212	0.16394	0.55034	0.989962	1024.24	-0.00891632	0.107177	0.696706	1
Misin04G230900	heat shock 70 kDa protein, mitochondrial-like; heat shock 70 kda mitochondrial-like	F:ATP binding; P:protein folding; F:unfolded protein binding	2038.03	0.0138347	0.123311	0.0147063	0.825758	2038.03	0.0764592	0.188367	0.213815	0.864259	2038.03	0.237951	0.396339	0.0111495	0.298995
Misin13G166000	---NA---	0	18.9151	-0.0813813	0.508552	0.0147165	0.825758	18.9151	-0.153333	0.522983	0.0539277	0.552677	18.9151	-0.059216	0.319633	0.157958	0.876684
Misin09G090000	protein NRT1/ PTR FAMILY 4.4-like; protein nrt1 ptr family -like	C:membrane	588.024	-0.0372028	0.269051	0.0147289	0.825758	588.024	0.0449265	0.207746	0.37331	0.949456	588.024	0.0235665	0.162533	0.398748	1
Misin02G017200	DIMBOA UDP-glucosyltransferase BX8-like; dimboa udp-glucosyltransferase bx8-like	P:flavonoid biosynthetic process; C:intracellular membrane-bounded organelle; P:flavonoid glucuronidation; F:quercetin 3-O-glucosyltransferase activity; F:quercetin 7-O-glucosyltransferase activity	191.105	-0.0742777	0.471377	0.0148298	0.830584	191.105	-0.00421771	0.220113	0.918976	1	191.105	-0.0316715	0.229262	0.328639	0.995805
MisinT244600	F-box/LRR-repeat protein 3-like; f-box lrr-repeat protein 3	C:plastid; C:integral component of membrane	371.883	-0.0195177	0.162481	0.0148893	0.833092	371.883	-0.067106	0.19545	0.249547	0.890695	371.883	-0.00815091	0.110151	0.723273	1
Misin14G072300	---NA---	0	9.55913	-0.0747336	0.475125	0.0149759	0.837107	9.55913	-1.43849	1.598	0.0010381	0.0586856	9.55913	-0.990619	1.57187	0.00224214	0.110821
Misin02G123300	---NA---	0	6.49532	0.116398	0.732803	0.0150168	0.838564	6.49532	1.15403	2.08238	0.00227622	0.0986576	6.49532	0.742262	1.53814	0.00388853	0.15532
Misin01G009800	pentatricopeptide repeat-containing protein At2g27610-like; pentatricopeptide repeat-containing protein at2g27610-like	F:zinc ion binding	486.323	-0.012626	0.11529	0.0151025	0.842514	486.323	-1.16564	0.552232	6.25452e-05	0.00718889	486.323	-0.417227	0.489393	0.00357976	0.147898
Misin13G095500	co-chaperone protein SBA1; co-chaperone protein sba1	C:cytosol; C:plasma membrane; C:plasmodesma	4415.75	0.0110494	0.103574	0.0151682	0.844872	4415.75	-0.0288577	0.143645	0.576228	0.994549	4415.75	0.0248233	0.112287	0.327279	0.99577
Misin11G020400	Wall-associated receptor kinase 3; wall-associated receptor kinase 3	F:protein kinase activity; F:binding; P:cellular process; C:membrane	25.6748	0.118617	0.793257	0.0151747	0.844872	25.6748	0.148302	0.726404	0.0616312	0.582421	25.6748	0.0109165	0.261861	0.725526	1
Misin18G008700	oligopeptide transporter 7	C:integral component of membrane; P:transmembrane transport	160.568	0.0109528	0.102964	0.015249	0.846444	160.568	0.665319	0.466314	0.000693037	0.0439781	160.568	0.0096033	0.0917	0.663644	1
MisinT406100	NAC domain-containing protein 29; nac domain-containing protein 29	P:transcription, DNA-templated	460.053	-0.020828	0.171973	0.015263	0.846444	460.053	0.0437159	0.181509	0.411113	0.959927	460.053	0.00558122	0.111889	0.808216	1
Misin15G130800	---NA---	0	35.1733	-0.0338041	0.251443	0.0152313	0.846444	35.1733	-0.0382019	0.195999	0.444916	0.968267	35.1733	-0.0183203	0.14863	0.488009	1
Misin10G070200	kinase superfamily protein; protein kinase superfamily protein	F:nucleotide binding; F:protein serine/threonine kinase activity; C:plasma membrane; P:protein phosphorylation; P:defense response; P:serine family amino acid metabolic process; C:plasmodesma	10.069	0.0547239	0.36898	0.0152391	0.846444	10.069	0.00858037	0.211017	0.840372	1	10.069	0.000568782	0.20938	0.98405	1
Misin03G139600	pentatricopeptide repeat-containing protein At3g29230-like	P:RNA modification	33.4241	0.0595434	0.395633	0.0153051	0.847945	33.4241	0.0645664	0.276274	0.216494	0.866307	33.4241	0.224268	0.632202	0.0209142	0.409578
Misin10G047000	cysteine-rich receptor-like protein kinase 37; uncharacterized protein loc4348258 isoform x2	F:protein kinase activity; P:phosphorylation; P:primary metabolic process; P:cellular macromolecule metabolic process; C:obsolete cell part; F:organic cyclic compound binding; F:heterocyclic compound binding	15.4902	0.105804	0.660472	0.0153773	0.849283	15.4902	0.620918	1.46222	0.00647928	0.186969	15.4902	1.54875	1.70439	0.000859522	0.0585421
Misin01G164400	inositol monophosphatase 3	F:magnesium ion binding; C:cytosol; C:plasma membrane; P:inositol biosynthetic process; P:signal transduction; F:inositol monophosphate 1-phosphatase activity; P:response to cold; F:L-galactose-1-phosphate phosphatase activity; P:L-ascorbic acid biosynthetic process; P:streptomycin biosynthetic process; P:phosphatidylinositol phosphorylation; P:inositol phosphate dephosphorylation	1808.25	0.0114143	0.106701	0.0153781	0.849283	1808.25	-0.00733488	0.136769	0.882486	1	1808.25	0.0282665	0.119332	0.283769	0.976363
Misin09G182300	Disease resistance protein RPP13; disease resistance protein rpp13	F:ADP binding	216.129	-0.0197993	0.165566	0.0153895	0.849283	216.129	-0.455572	0.553647	0.00423069	0.147905	216.129	-0.0216462	0.131275	0.403211	1
Misin05G067100	protein PHLOEM PROTEIN 2-LIKE A1-like; protein phloem protein 2-like a1-like	C:plastid	10.8423	-0.0508938	0.348711	0.0153652	0.849283	10.8423	-0.0253219	0.193952	0.592297	0.996952	10.8423	-0.016934	0.152631	0.522169	1
Misin11G149800	protein NRT1/ PTR FAMILY 4.6-like isoform X1; protein nrt1 ptr family -like isoform x1	F:transporter activity; P:transport; C:integral component of membrane	48.8927	0.0297595	0.228221	0.0154508	0.851835	48.8927	0.223249	0.420795	0.0229937	0.377793	48.8927	0.146544	0.379684	0.0313035	0.495294
Misin08G250800	40S ribosomal protein S14; 40s ribosomal protein s14	P:ribosomal small subunit assembly; P:maturation of SSU-rRNA from tricistronic rRNA transcript (SSU-rRNA, 5.8S rRNA, LSU-rRNA); F:structural constituent of ribosome; P:translation; C:cytosolic small ribosomal subunit; F:mRNA 5'-UTR binding; F:small ribosomal subunit rRNA binding	2634.3	0.0097002	0.0935685	0.0155202	0.854822	2634.3	-0.226991	0.277008	0.0233629	0.380338	2634.3	0.0602257	0.167433	0.0963057	0.766391
Misin19G111900	calcium binding EF-hand protein; calcium binding ef-hand protein	F:calcium ion binding	45.0261	0.0668303	0.437266	0.015587	0.857663	45.0261	0.020098	0.218841	0.643184	1	45.0261	0.000293876	0.160663	0.990932	1
Misin10G064600	---NA---	0	62.2419	0.0130879	0.119676	0.0156576	0.859874	62.2419	0.203437	0.28591	0.0298462	0.422572	62.2419	0.0952473	0.237776	0.0509843	0.612513
Misin19G100900	starch synthase SSIIa; soluble starch synthase 2- chloroplastic amyloplastic-like	F:glycogen (starch) synthase activity; P:sucrose metabolic process; C:amyloplast; C:chloroplast; P:starch biosynthetic process	1438.86	0.0246964	0.197715	0.0156487	0.859874	1438.86	2.42428	0.67994	4.47384e-06	0.000870137	1438.86	0.0877012	0.273046	0.0681871	0.683672
Misin07G357300	tRNA (guanine(10)-N2)-methyltransferase homolog; trna (guanine -n2)-methyltransferase homolog	F:nucleic acid binding; P:tRNA modification; F:methyltransferase activity; P:methylation; P:2-methylguanosine metabolic process	344.431	0.0117438	0.109754	0.0157136	0.86211	344.431	0.0634358	0.17318	0.279207	0.911772	344.431	1.39295	0.511404	3.44341e-05	0.00505487
Misin07G036500	---NA---	0	71.5625	-0.050375	0.347959	0.0157496	0.86311	71.5625	-0.0446854	0.229421	0.356596	0.944153	71.5625	-0.0628522	0.28116	0.130478	0.831503
Misin03G272300	anthocyanidin 3-O-glucosyltransferase 2-like; anthocyanidin 3-o-glucosyltransferase 2-like	P:flavonoid biosynthetic process; C:intracellular membrane-bounded organelle; P:flavonoid glucuronidation; F:quercetin 3-O-glucosyltransferase activity; F:quercetin 7-O-glucosyltransferase activity	50.9537	0.10585	0.668564	0.0157625	0.86311	50.9537	0.0296576	0.216363	0.515423	0.983156	50.9537	-0.00106249	0.143961	0.96598	1
Misin02G359100	---NA---	0	7.24409	0.0926398	0.584366	0.0157983	0.864232	7.24409	0.0422936	0.258296	0.361438	0.947009	7.24409	0.0167975	0.193725	0.556474	1
Misin08G200000	putative receptor-like protein kinase At3g47110; receptor-like protein kinase at3g47110	F:transferase activity	180.553	-0.0598468	0.400806	0.0158391	0.864892	180.553	-0.103401	0.34203	0.101781	0.694372	180.553	-0.134346	0.449963	0.0436591	0.573691
Misin07G251700	plant UBX domain-containing protein 8-like	0	1334.26	-0.0120225	0.112095	0.0158564	0.864892	1334.26	-0.0149501	0.142095	0.766594	1	1334.26	-0.0275386	0.121436	0.29585	0.981224
Misin02G104200	---NA---	0	20.945	-0.11446	0.752738	0.0158558	0.864892	20.945	0.108749	0.523666	0.100603	0.691849	20.945	0.00519769	0.284074	0.868821	1
Misin07G447400	UPF0160 protein C694.04c	C:nucleus; F:hydrolase activity	948.491	0.00813266	0.0811728	0.0158962	0.866226	948.491	0.00620145	0.122465	0.89606	1	948.491	0.37641	0.418699	0.00362688	0.149273
Misin08G089900	(uaz270(357)), mRNA; uncharacterized protein at2g34160	F:nucleic acid binding	1116.54	0.0109573	0.10408	0.0159313	0.867305	1116.54	-0.0715719	0.1777	0.237132	0.880163	1116.54	0.0136356	0.0982575	0.550393	1
Misin01G012200	myosin-like protein	P:reciprocal meiotic recombination; C:integral component of membrane	67.1078	-0.0142929	0.128994	0.0159648	0.86829	67.1078	-1.81512	0.495165	2.3067e-06	0.000511991	67.1078	-2.44739	0.497921	6.47893e-08	2.68502e-05
Misin12G207800	---NA---	0	111.01	0.108091	0.798401	0.0160111	0.869029	111.01	0.780826	2.08097	0.00230518	0.0993531	111.01	0.659799	1.99781	0.00312268	0.136222
MisinT153200	stachyose synthase	F:catalytic activity	107.149	0.0511631	0.353797	0.0160148	0.869029	107.149	0.28388	0.641209	0.0168854	0.321558	107.149	0.251132	0.680403	0.0177669	0.379087
Misin11G063200	leucine-rich repeat extensin-like protein 3	C:cytoplasm; P:metal ion transport; F:transition metal ion binding; P:cellular transition metal ion homeostasis	257.142	-0.00832146	0.082941	0.0160246	0.869029	257.142	-0.150378	0.222337	0.0636915	0.590404	257.142	-0.0559375	0.227634	0.139625	0.847958
Misin05G361400	TPA: putative MAP kinase family protein; tpa: map kinase family protein	F:nucleotide binding	7.1117	0.082428	0.530705	0.016326	0.870782	7.1117	2.50934	2.6979	0.000492034	0.0346061	7.1117	3.24475	2.95239	0.000228407	0.0224551
Misin14G132900	ubiquitin-like-specific protease ESD4 isoform X1	P:proteolysis; F:cysteine-type peptidase activity	85.6874	0.0898934	0.57469	0.0163349	0.870782	85.6874	2.40115	2.43962	0.000521823	0.036322	85.6874	0.268458	0.838491	0.0182964	0.383797
Misin08G009200	---NA---	0	28.8773	-0.057284	0.389384	0.0162735	0.870782	28.8773	-0.252703	0.626622	0.0214738	0.364609	28.8773	-0.152962	0.54207	0.0395196	0.547693
Misin07G103800	60S ribosomal protein L10-3; 60s ribosomal protein l10-3	P:ribosomal large subunit assembly; F:structural constituent of ribosome; F:ATP binding; P:translation; C:cytosolic large ribosomal subunit; P:cell division	98.138	0.0174202	0.151425	0.0161979	0.870782	98.138	0.111581	0.237264	0.105099	0.702599	98.138	0.116314	0.301619	0.0416128	0.562582
Misin01G200100	mitochondrial import inner membrane translocase subunit TIM16; mitochondrial import inner membrane translocase subunit tim16	F:transporter activity; C:nucleus; C:TIM23 mitochondrial import inner membrane translocase complex; C:cytosol; P:tRNA processing; P:cytokinin biosynthetic process; C:integral component of membrane; F:oxidoreductase activity; F:hydrolase activity, hydrolyzing N-glycosyl compounds; P:protein import into mitochondrial matrix; F:flavin adenine dinucleotide binding; P:oxidation-reduction process	471.593	0.00599876	0.0624086	0.0162567	0.870782	471.593	0.0915958	0.169225	0.153423	0.790765	471.593	0.065765	0.149953	0.0715118	0.696061
Misin05G125100	2,3-bisphosphoglycerate-dependent phosphoglycerate mutase	0	642.615	0.006952	0.0713212	0.0162955	0.870782	642.615	-0.0329655	0.129273	0.507249	0.980594	642.615	0.0679783	0.1638	0.0724929	0.69938
Misin17G167100	DNA replication complex GINS protein PSF1; dna replication complex gins protein psf1	C:GINS complex; C:replication fork; C:chloroplast; C:integral component of membrane; P:DNA duplex unwinding; F:3'-5' DNA helicase activity; P:DNA strand elongation involved in mitotic DNA replication	139.816	-0.0504779	0.35144	0.0162886	0.870782	139.816	-0.0593011	0.255912	0.247972	0.888565	139.816	-0.0690143	0.301487	0.115704	0.805058
Misin04G159000	---NA---	0	18.0548	0.106656	0.794823	0.0162123	0.870782	18.0548	0.0868477	0.583933	0.137008	0.763954	18.0548	0.0680774	0.520218	0.151298	0.86903
Misin05G071000	---NA---	0	9.76284	0.0697893	0.459188	0.0163168	0.870782	9.76284	0.92558	1.563	0.00306901	0.119359	9.76284	0.0487026	0.263717	0.192999	0.917969
Misin15G152700	putative cathepsin B; uncharacterized protein loc102709170	C:membrane	6.3961	0.0991836	0.6318	0.0162486	0.870782	6.3961	0.0489839	0.328584	0.300635	0.922878	6.3961	0.0421978	0.380252	0.282049	0.975979
Misin12G101200	synaptonemal complex protein ZEP1-like; synaptonemal complex protein zep1-like	C:transverse filament; F:protein binding; P:synapsis; P:reciprocal meiotic recombination	90.6684	0.0186312	0.159655	0.0161901	0.870782	90.6684	0.338186	0.459883	0.00851439	0.220094	90.6684	0.0249134	0.133875	0.348698	1
Misin08G314500	proteasome maturation factor UMP1 family protein; proteasome maturation factor ump1 family protein	C:proteasome complex; C:nucleus; C:cytoplasm; P:proteasome assembly	1005.17	0.00584993	0.0608315	0.0161279	0.870782	1005.17	-0.218585	0.234689	0.0259092	0.399781	1005.17	0.0181528	0.0835486	0.437681	1
Misin08G226600	---NA---	0	51.3493	-0.0201415	0.169888	0.0162433	0.870782	51.3493	-0.202359	0.339103	0.0283898	0.415634	51.3493	-0.00707168	0.113147	0.760059	1
Misin18G014300	---NA---	0	12.976	0.0938751	0.598544	0.0162976	0.870782	12.976	0.18278	0.659049	0.0431192	0.502219	12.976	0.00852446	0.207946	0.76572	1
Misin04G215000	blue copper protein-like	P:obsolete electron transport; F:electron transfer activity; C:anchored component of plasma membrane	111.261	0.0709214	0.463743	0.0160971	0.870782	111.261	0.103261	0.289132	0.106019	0.704463	111.261	-0.00523506	0.133424	0.830008	1
Misin05G271700	auxin-responsive protein IAA6-like; auxin-responsive protein iaa6-like	C:nucleus; P:regulation of transcription, DNA-templated; P:regulation of translation; P:auxin-activated signaling pathway; F:protein dimerization activity	354.911	-0.0332385	0.251674	0.0161933	0.870782	354.911	0.0626448	0.22945	0.244676	0.886476	354.911	0.0124256	0.14049	0.62318	1
Misin06G074300	predicted protein; uncharacterized protein loc4327955	C:integral component of membrane	10.2746	-0.0674916	0.445706	0.0162257	0.870782	10.2746	0.0242549	0.222309	0.58053	0.994743	10.2746	0.0172923	0.179847	0.535669	1
Misin04G291700	---NA---	0	27.0335	-0.103941	0.665551	0.0162842	0.870782	27.0335	0.0187781	0.233525	0.65563	1	27.0335	-0.0111985	0.181109	0.682731	1
Misin16G023400	60S ribosomal protein L13a-4; 60s ribosomal protein l13a-4	F:mRNA binding; F:structural constituent of ribosome; P:translation; C:cytosolic large ribosomal subunit; P:ribosome biogenesis	1934.02	0.00755496	0.07681	0.0163967	0.873252	1934.02	-0.109321	0.192775	0.118979	0.734152	1934.02	0.0530702	0.145778	0.110855	0.795246
Misin02G069500	---NA---	0	21.4653	-0.103395	0.664492	0.0164289	0.874139	21.4653	-0.0406046	0.253888	0.377879	0.951097	21.4653	-0.0123777	0.184608	0.654676	1
Misin07G391400	F-box/LRR-repeat protein 4	0	401.195	-0.00498851	0.0525825	0.0165445	0.879462	401.195	0.0405628	0.118366	0.385069	0.954124	401.195	-0.271527	0.296012	0.00423967	0.163414
Misin02G063100	UDP-glycosyltransferase 83A1-like; udp-glycosyltransferase 83a1-like	P:flavonoid biosynthetic process; C:intracellular membrane-bounded organelle; P:flavonoid glucuronidation; F:quercetin 3-O-glucosyltransferase activity; F:quercetin 7-O-glucosyltransferase activity	10.1513	-0.0957773	0.614436	0.0165659	0.879773	10.1513	-0.0537731	0.251251	0.280973	0.912379	10.1513	-0.0185233	0.163386	0.496346	1
Misin01G116100	---NA---	0	51.6919	-0.0552425	0.380229	0.0166518	0.882669	51.6919	-0.0394609	0.230127	0.400886	0.956677	51.6919	-0.014025	0.16878	0.603379	1
Misin18G211800	tRNA (guanine-N(7)-)-methyltransferase non-catalytic subunit wdr4; trna (guanine-n -)-methyltransferase non-catalytic subunit wdr4	C:nucleus; P:7-methylguanosine metabolic process; P:tRNA methylation; P:RNA (guanine-N7)-methylation	2.68005	0.109165	0.722208	0.0166456	0.882669	2.68005	0.0116663	0.26648	0.771434	NA	2.68005	0.006648	0.227938	0.821529	NA
Misin19G202900	40S ribosomal protein S14; 40s ribosomal protein s14	P:ribosomal small subunit assembly; P:maturation of SSU-rRNA from tricistronic rRNA transcript (SSU-rRNA, 5.8S rRNA, LSU-rRNA); F:structural constituent of ribosome; P:translation; C:cytosolic small ribosomal subunit; F:mRNA 5'-UTR binding; F:small ribosomal subunit rRNA binding	1186.33	0.00767201	0.0782009	0.016699	0.882685	1186.33	-0.0566393	0.152967	0.313264	0.92831	1186.33	0.134334	0.25557	0.0246942	0.445546
Misin08G291300	shikimate O-hydroxycinnamoyltransferase-like; shikimate o-hydroxycinnamoyltransferase-like	F:transferase activity	4.79982	0.103783	0.673055	0.0166889	0.882685	4.79982	0.0634849	0.339744	0.215928	0.866191	4.79982	0.133897	0.65632	0.0552982	0.633073
Misin18G075800	60S ribosomal protein L23a; 60s ribosomal protein l23a	P:ribosomal large subunit assembly; F:nucleotide binding; F:RNA binding; F:structural constituent of ribosome; P:translation; C:plastid; C:cytosolic large ribosomal subunit	2295.26	0.00605169	0.0633744	0.0166787	0.882685	2295.26	-0.0439143	0.132726	0.389869	0.95516	2295.26	0.0376422	0.110998	0.179121	0.903619
Misin11G192000	---NA---	0	333.35	0.0120168	0.113591	0.016805	0.883319	333.35	0.142435	0.243596	0.0677633	0.603031	333.35	0.583113	0.563051	0.00174891	0.0943166
Misin18G083300	hypothetical protein SORBIDRAFT_10g004690	0	7.78916	-0.092875	0.598919	0.0167853	0.883319	7.78916	-0.407681	1.05151	0.0120058	0.267832	7.78916	-1.09798	2.05203	0.002072	0.10531
Misin04G374000	chaperonin	C:mitochondrial matrix; P:response to unfolded protein; F:metal ion binding; F:unfolded protein binding; P:chaperone cofactor-dependent protein refolding; F:chaperone binding	1479.56	0.0110485	0.10603	0.0167439	0.883319	1479.56	-0.0768178	0.184464	0.213552	0.864259	1479.56	0.100073	0.239901	0.0461155	0.586237
Misin18G181900	SOUL heme-binding protein-like; soul heme-binding	C:plastid	121.562	-0.0276849	0.219814	0.0168019	0.883319	121.562	-0.365392	0.508928	0.00741666	0.203345	121.562	-0.0702985	0.223568	0.0904381	0.753039
Misin03G107600	putative plasma membrane integral protein	C:vacuole; C:integral component of plasma membrane; P:water transport; C:plasmodesma; P:cellular water homeostasis; F:water channel activity; F:glycerol channel activity; P:glycerol transport; P:ion transmembrane transport	165.975	0.0487463	0.344121	0.0167642	0.883319	165.975	-0.691101	0.931547	0.0028237	0.11319	165.975	-0.00538547	0.134841	0.825852	1
Misin07G358900	---NA---	0	44.3855	0.015387	0.138371	0.0167824	0.883319	44.3855	0.090613	0.212313	0.157219	0.7963	44.3855	0.00489186	0.105365	0.828035	1
Misin01G293100	NEP1-interacting protein 1; nep1-interacting protein 1	F:zinc ion binding; C:integral component of membrane	33.7614	-0.0216563	0.181366	0.0168514	0.884934	33.7614	0.0694332	0.21052	0.227745	0.873694	33.7614	-0.128745	0.488879	0.051033	0.612513
Misin01G392400	two-component response regulator-like PRR73; two-component response regulator-like prr73	P:phosphorelay signal transduction system; C:intracellular; P:transcription, DNA-templated	5921.47	0.00388809	0.0403703	0.0168674	0.88495	5921.47	-0.00419841	0.0830717	0.904603	1	5921.47	-0.188716	0.229401	0.00695788	0.225274
Misin01G060200	cytochrome b5	C:mitochondrion; C:chloroplast outer membrane; C:stromule; C:integral component of membrane; F:heme binding; F:metal ion binding	986.051	0.00555431	0.0587444	0.0169039	0.885216	986.051	-0.409484	0.270357	0.00290069	0.114487	986.051	0.0154706	0.0811729	0.500598	1
Misin04G343600	---NA---	0	53.9889	-0.0611139	0.41477	0.0169006	0.885216	53.9889	-0.0257445	0.204211	0.575917	0.994549	53.9889	-0.0186605	0.162463	0.492686	1
Misin01G317800	trimethylguanosine synthase	P:RNA methylation; F:methyltransferase activity; P:7-methylguanosine RNA capping	20.7184	-0.101541	0.661743	0.0169759	0.886796	20.7184	-0.125709	0.55003	0.0795184	0.640171	20.7184	-0.0751642	0.430886	0.125862	0.824015
Misin10G035100	60 kDa jasmonate-induced protein-like	P:defense response; P:metabolic process; C:membrane; C:integral component of membrane; F:hydrolase activity; F:hydrolase activity, acting on glycosyl bonds; P:negative regulation of translation; F:rRNA N-glycosylase activity	1557.38	-0.0193596	0.166348	0.0169812	0.886796	1557.38	-0.75897	0.73068	0.0012601	0.0667532	1557.38	0.0259625	0.141377	0.339845	0.999275
Misin05G380500	40S ribosomal protein S10; 40s ribosomal protein s10	P:ribosomal small subunit assembly; F:structural constituent of ribosome; C:cytosolic small ribosomal subunit	1098.4	0.0129319	0.120748	0.0169567	0.886796	1098.4	-0.0466604	0.166723	0.39611	0.956149	1098.4	0.0213721	0.118318	0.393979	1
Misin02G495300	---NA---	0	227.214	0.0230803	0.191179	0.0170492	0.887558	227.214	0.141328	0.301208	0.0604238	0.578693	227.214	-0.0925194	0.283852	0.0631625	0.6632
Misin07G326100	signal recognition particle 19 kDa protein; signal recognition particle 19 kda protein	C:signal recognition particle, endoplasmic reticulum targeting; P:SRP-dependent cotranslational protein targeting to membrane; F:7S RNA binding	347.673	0.00532277	0.0565386	0.0170329	0.887558	347.673	0.0935279	0.167642	0.145423	0.776487	347.673	0.0402953	0.110687	0.159125	0.87692
Misin18G063100	20 kDa chaperonin, chloroplastic-like; 20 kda chloroplastic-like	F:ATP binding; C:mitochondrial matrix; P:response to unfolded protein; C:chloroplast; F:transition metal ion binding; F:unfolded protein binding; P:chaperone cofactor-dependent protein refolding; F:chaperone binding; P:positive regulation of superoxide dismutase activity	4165.25	0.00600657	0.0633235	0.0170398	0.887558	4165.25	0.0390978	0.129311	0.434156	0.966452	4165.25	0.00839231	0.0786325	0.702944	1
Misin13G031000	hypothetical protein SORBI_010G241400; uncharacterized protein loc103629603	F:DNA binding; P:transcription elongation from RNA polymerase II promoter; C:elongin complex	9.07384	-0.104304	0.68642	0.0170587	0.887558	9.07384	0.0327573	0.278428	0.451787	0.970236	9.07384	-0.0195126	0.232417	0.525268	1
Misin04G317600	probable mixed-linked glucan synthase 8 isoform X1; probable mixed-linked glucan synthase 8 isoform x1	C:Golgi apparatus; P:starch metabolic process; P:sucrose metabolic process; P:UDP-glucose metabolic process; C:integral component of membrane; F:cellulose synthase (UDP-forming) activity; P:cellulose biosynthetic process; P:cell wall organization	10.5465	0.0465246	0.332976	0.0170831	0.888008	10.5465	0.108232	0.387766	0.0942795	0.675253	10.5465	0.0480173	0.378196	0.237781	0.952344
Misin05G108800	E3 ubiquitin-protein ligase SINA-like 10; e3 ubiquitin-protein ligase sina-like 10	F:catalytic activity; P:ubiquitin-dependent protein catabolic process	24.9602	0.0466542	0.333936	0.0171279	0.889517	24.9602	1.45926	1.58104	0.000975724	0.0560417	24.9602	0.00838786	0.166813	0.751104	1
Misin17G161000	probable metal-nicotianamine transporter YSL18; probable metal-nicotianamine transporter ysl18	C:integral component of membrane; P:transmembrane transport	14.3794	0.100156	0.654917	0.0171634	0.890537	14.3794	0.673629	1.67469	0.00533302	0.168021	14.3794	0.698812	1.77374	0.00413858	0.161127
Misin08G048600	60S ribosomal protein L37a; 60s ribosomal protein l37a	F:structural constituent of ribosome; C:ribosome; P:translation; C:integral component of membrane; P:ribosome biogenesis; F:metal ion binding	4016.72	0.00699741	0.0727998	0.0172308	0.892418	4016.72	-0.100337	0.184922	0.137755	0.764949	4016.72	0.114476	0.227338	0.0310987	0.494002
Misin18G256800	putative two-component response regulator family protein; uncharacterized protein loc104581506 isoform x1	C:intracellular; P:transcription, DNA-templated; P:regulation of cellular process	42.7396	-0.0352116	0.267266	0.0172382	0.892418	42.7396	-0.0919793	0.269768	0.131326	0.75509	42.7396	-0.0478021	0.221821	0.17939	0.903619
Misin18G189300	26S protease regulatory subunit S10B; 26s protease regulatory subunit s10b	F:ATP binding; F:peptidase activity; C:proteasome regulatory particle, base subcomplex; F:TBP-class protein binding; P:ubiquitin-dependent ERAD pathway; C:nuclear proteasome complex; C:cytosolic proteasome complex; F:proteasome-activating ATPase activity; P:positive regulation of RNA polymerase II transcriptional preinitiation complex assembly; P:positive regulation of proteasomal protein catabol…	190.327	0.0169585	0.150382	0.0172471	0.892418	190.327	0.0395721	0.173363	0.455553	0.971064	190.327	0.0102822	0.113536	0.660425	1
Misin11G055600	---NA---	0	50.6319	0.0652506	0.440969	0.0173125	0.894981	50.6319	0.0105723	0.203914	0.808475	1	50.6319	0.0106596	0.158382	0.683443	1
Misin17G234800	O-acyltransferase WSD1; o-acyltransferase wsd1	F:diacylglycerol O-acyltransferase activity; C:plasma membrane; P:autophagy; C:plastid; C:integral component of membrane; P:triglyceride biosynthetic process; P:obsolete acyl-carrier-protein biosynthetic process; F:long-chain-alcohol O-fatty-acyltransferase activity	359.684	-0.0213754	0.180754	0.017369	0.897078	359.684	0.00302729	0.166758	0.95053	1	359.684	0.0313919	0.156886	0.280082	0.9757
Misin12G226500	predicted protein; uncharacterized protein loc103645981 isoform x2	C:mitochondrion	411.711	-0.0140026	0.129515	0.0174413	0.899992	411.711	-0.0345477	0.153966	0.513624	0.982621	411.711	-0.256498	0.404459	0.00953648	0.271634
Misin15G188800	Protein DETOXIFICATION 41; protein detoxification 41	P:drug transmembrane transport; P:regulation of pH; C:plant-type vacuole membrane; P:proanthocyanidin biosynthetic process; P:maintenance of seed dormancy; F:solute:proton antiporter activity; C:integral component of membrane; F:xenobiotic transmembrane transporter activity; P:proton transmembrane transport	162.693	0.0111754	0.108112	0.0174806	0.901194	162.693	-0.241407	0.295095	0.0195852	0.346748	162.693	-0.046754	0.150858	0.145248	0.857964
Misin12G124300	Ac transposase	F:RNA polymerase II regulatory region sequence-specific DNA binding; F:nucleic acid binding; F:DNA binding; F:DNA-binding transcription factor activity; C:nucleus; P:DNA recombination; P:regulation of transcription by RNA polymerase II; C:plastid; P:transposition; F:protein dimerization activity	13.9939	0.106203	0.734553	0.0175784	0.901292	13.9939	0.189019	0.80018	0.0425524	0.500096	13.9939	0.395931	1.34232	0.00982619	0.276298
Misin02G415800	probable 4-hydroxy-tetrahydrodipicolinate reductase 2, chloroplastic; probable 4-hydroxy-tetrahydrodipicolinate reductase chloroplastic	C:mitochondrion; F:4-hydroxy-tetrahydrodipicolinate reductase; P:lysine biosynthetic process via diaminopimelate; C:chloroplast stroma; P:diaminopimelate biosynthetic process; P:oxidation-reduction process; F:NADPH binding	446.903	0.00608938	0.0646689	0.0175672	0.901292	446.903	0.0579992	0.146672	0.294388	0.919004	446.903	0.119076	0.223816	0.0273593	0.465368
Misin07G413200	cysteine-rich receptor-like protein kinase 10	F:protein serine/threonine kinase activity; F:ATP binding; C:plasma membrane; P:protein phosphorylation; P:defense response; P:serine family amino acid metabolic process; C:plasmodesma; C:integral component of membrane	20.402	-0.0593113	0.408615	0.0175451	0.901292	20.402	-0.0666654	0.267914	0.209544	0.860961	20.402	0.0512946	0.255457	0.173926	0.895663
Misin10G109400	coiled-coil domain-containing protein SCD2-like	P:cytokinesis by cell plate formation	232.31	-0.0155528	0.140902	0.0175032	0.901292	232.31	-0.423951	0.505035	0.00474564	0.158054	232.31	-0.00227599	0.104988	0.919121	1
Misin05G087600	---NA---	0	18.6573	-0.0907059	0.595071	0.017542	0.901292	18.6573	0.0298186	0.20267	0.526811	0.987012	18.6573	0.00302075	0.138288	0.902301	1
Misin15G161400	putative pentatricopeptide repeat-containing protein At5g43820; pentatricopeptide repeat-containing protein at5g43820	C:mitochondrion	458.735	-0.00408917	0.0434947	0.017548	0.901292	458.735	0.00782139	0.0885445	0.833017	1	458.735	0.00526098	0.0709611	0.817577	1
Misin07G394900	protein phosphatase inhibitor 2-like	C:protein phosphatase type 1 complex; F:protein phosphatase inhibitor activity; P:regulation of signal transduction; P:negative regulation of catalytic activity; P:regulation of phosphoprotein phosphatase activity	296.263	0.00695362	0.0728199	0.0176117	0.901431	296.263	0.0281347	0.127639	0.566941	0.993387	296.263	0.0311791	0.106797	0.237789	0.952344
Misin15G164200	MATH domain-containing protein At5g43560-like isoform X1; math domain-containing protein at5g43560-like isoform x1	F:polysaccharide binding	24.9539	-0.0308306	0.241854	0.0176131	0.901431	24.9539	0.0161581	0.178555	0.736776	1	24.9539	-0.00092101	0.120878	0.968712	1
Misin07G317100	Histone-lysine N-methyltransferase, H3 lysine-9 specific SUVH6; histone-lysine n- h3 lysine-9 specific suvh6	F:magnesium ion binding; F:ATP binding; P:cation transport; P:aminophospholipid transport; C:integral component of membrane; F:transferase activity; P:methylation; P:phospholipid translocation; F:ATPase-coupled intramembrane lipid transporter activity	140.327	-0.0141283	0.130812	0.0176579	0.902089	140.327	-0.0410193	0.165853	0.44628	0.968267	140.327	-0.0501814	0.173957	0.141608	0.852001
MisinT340500	defence-related protein precursor	C:integral component of membrane; P:defense response to bacterium; P:defense response to fungus	118.171	-0.0379833	0.285366	0.0176421	0.902089	118.171	-0.00709888	0.193108	0.874227	1	118.171	-0.00389379	0.155739	0.879276	1
Misin09G202800	GTPase Der; gtpase der	F:GTP binding; C:chloroplast	339.156	-0.0448178	0.325947	0.0177026	0.903551	339.156	-0.07427	0.278423	0.178087	0.82661	339.156	-0.0147568	0.166318	0.583846	1
Misin06G155000	---NA---	0	3.67705	0.104085	0.706407	0.0177423	0.904763	3.67705	-0.00631537	0.268544	0.873735	NA	3.67705	0.00670569	0.229609	0.820472	NA
Misin19G131600	hypothetical protein SORBI_010G126600; uncharacterized protein loc103639910	C:integral component of membrane	35.9646	-0.057049	0.397202	0.0178051	0.906323	35.9646	-0.0330195	0.217461	0.47582	0.974932	35.9646	-0.118934	0.407218	0.0511799	0.613121
Misin02G143500	flavonol synthase/flavanone 3-hydroxylase-like; flavonol synthase flavanone 3-hydroxylase-like	F:metal ion binding; F:dioxygenase activity	7.60754	-0.0958	0.634018	0.0178024	0.906323	7.60754	-0.0106585	0.233468	0.795018	1	7.60754	-0.0272476	0.236575	0.394224	1
Misin05G101100	cell division cycle protein 123 homolog	P:formation of cytoplasmic translation initiation complex; C:mitochondrion; P:regulation of translation; P:response to stress; P:cell cycle arrest; P:regulation of mitotic cell cycle	45.1414	-0.0907137	0.599791	0.017892	0.908832	45.1414	-0.115793	0.498501	0.0889473	0.664694	45.1414	-0.708584	1.71289	0.00417516	0.162046
MisinT416000	Outer envelope pore protein 16-3, chloroplastic/mitochondrial; outer envelope pore protein 16- chloroplastic mitochondrial	C:mitochondrion; F:protein transmembrane transporter activity; C:integral component of membrane; P:protein localization to organelle; P:protein transmembrane transport	2038.95	0.0042187	0.0453604	0.0179027	0.908832	2038.95	-0.0573788	0.131161	0.262122	0.898766	2038.95	0.0602248	0.124814	0.0748898	0.708899
Misin01G152000	60S ribosomal protein L24; 60s ribosomal protein l24	P:ribosomal large subunit assembly; F:structural constituent of ribosome; C:mitochondrion; P:translation; F:zinc ion binding; C:chloroplast stroma; P:chloroplast organization; C:cytosolic large ribosomal subunit; P:assembly of large subunit precursor of preribosome	4546.84	0.0113242	0.109881	0.0178959	0.908832	4546.84	-0.029606	0.151802	0.570287	0.993727	4546.84	0.0312429	0.130642	0.257395	0.964094
Misin05G346100	putative respiratory burst oxidase homolog protein H; respiratory burst oxidase homolog protein h	F:peroxidase activity; F:calcium ion binding; P:obsolete peroxidase reaction; P:response to oxidative stress; C:integral component of membrane; P:electron transport chain; F:oxidoreductase activity, acting on NAD(P)H, oxygen as acceptor; P:cellular oxidant detoxification	1277.98	-0.0236437	0.197082	0.0179287	0.909331	1277.98	-0.223685	0.414816	0.0228189	0.376298	1277.98	-0.102529	0.307492	0.0547172	0.629622
Misin01G029100	predicted protein	F:ubiquitin-protein transferase activity; C:mitochondrion; C:membrane; C:integral component of membrane; P:protein ubiquitination; C:SCF ubiquitin ligase complex; P:SCF-dependent proteasomal ubiquitin-dependent protein catabolic process	255.581	-0.00822438	0.0845123	0.0179665	0.910432	255.581	0.075724	0.172225	0.217281	0.866535	255.581	0.0118865	0.0905829	0.594291	1
Misin06G130300	bidirectional sugar transporter SWEET17-like; bidirectional sugar transporter sweet17-like	C:integral component of membrane; P:carbohydrate transmembrane transport; F:sugar transmembrane transporter activity	1402.95	0.0120074	0.115411	0.0180374	0.913203	1402.95	-0.0377792	0.159884	0.479496	0.975242	1402.95	-0.0264387	0.124984	0.315442	0.991944
MisinT046600	glycine--tRNA ligase, chloroplastic/mitochondrial 2 isoform X2; glycine--trna chloroplastic mitochondrial 2 isoform x2	F:glycine-tRNA ligase activity; F:ATP binding; C:mitochondrion; P:glycyl-tRNA aminoacylation; P:glycine metabolic process; P:L-serine metabolic process; P:threonine metabolic process; C:glycine-tRNA ligase complex; C:chloroplast stroma; P:embryo development ending in seed dormancy; P:regulation of embryonic development	892.684	-0.00795808	0.0823036	0.018061	0.913577	892.684	-0.178084	0.243953	0.0432877	0.503251	892.684	-0.185748	0.310627	0.0145864	0.343125
Misin06G019700	Cytochrome P450 81D11; cytochrome p450 81d11	F:monooxygenase activity; P:metabolic process; C:membrane; F:oxidoreductase activity, acting on paired donors, with incorporation or reduction of molecular oxygen	16.2253	-0.0888974	0.590287	0.0180921	0.91433	16.2253	-0.0453082	0.286371	0.33013	0.934247	16.2253	-0.127133	0.557214	0.0571104	0.63742
Misin09G119800	RPM1-interacting protein 4	C:membrane	73.3782	-0.0138891	0.129845	0.018139	0.91588	73.3782	0.00607153	0.149857	0.903585	1	73.3782	-0.0140223	0.111811	0.553379	1
Misin03G039200	---NA---	0	3.86615	-0.103424	0.720805	0.0181704	0.916646	3.86615	-0.405429	1.29231	0.0119396	NA	3.86615	-0.0928607	0.559096	0.0966611	NA
Misin19G212500	diphthamide biosynthesis protein 3	P:tRNA wobble uridine modification; C:nucleus; C:cytosol; P:peptidyl-diphthamide biosynthetic process from peptidyl-histidine; F:metal ion binding	367.308	0.0052574	0.0570755	0.0182801	0.921002	367.308	0.0108595	0.108099	0.804456	1	367.308	0.09022	0.181067	0.041145	0.55991
Misin19G185700	DNA (cytosine-5)-methyltransferase 3	F:chromatin binding; F:protein kinase activity; F:ATP binding; C:nucleus; P:protein phosphorylation; F:methyltransferase activity; F:transferase activity; P:methylation	61.9691	-0.0381179	0.288628	0.0182894	0.921002	61.9691	-0.302078	0.619187	0.0142232	0.292248	61.9691	-0.0766693	0.305916	0.0961432	0.765804
Misin08G105400	hypothetical protein SORBI_004G107700	0	14.3724	0.0537204	0.381077	0.0183683	0.923327	14.3724	0.0217742	0.223645	0.615037	0.999795	14.3724	0.0421309	0.251625	0.234712	0.95169
Misin10G053600	aldehyde dehydrogenase family 3 member H1-like; aldehyde dehydrogenase family 3 member h1	F:3-chloroallyl aldehyde dehydrogenase activity; F:aldehyde dehydrogenase (NAD+) activity; F:aldehyde dehydrogenase [NAD(P)+] activity; P:cellular aldehyde metabolic process; P:gluconeogenesis; P:glycolytic process; P:arginine metabolic process; P:histidine metabolic process; P:isoleucine catabolic process; P:leucine catabolic process; P:lysine catabolic process; P:L-phenylalanine metabolic proce…	3676.68	-0.00451035	0.0491173	0.0183584	0.923327	3676.68	-0.252162	0.231431	0.0166613	0.319165	3676.68	-0.0150601	0.0765844	0.517126	1
Misin10G044100	nucleotide binding protein	0	1200.02	-0.00290985	0.0271915	0.0183998	0.924086	1200.02	-0.218014	0.173724	0.0154257	0.306326	1200.02	-0.473761	0.212939	0.000153713	0.0166494
Misin07G508700	DNA-3-methyladenine glycosylase; dna-3-methyladenine glycosylase	F:DNA binding; P:base-excision repair; F:DNA-3-methyladenine glycosylase activity; C:plastid; F:DNA-7-methylguanine glycosylase activity; F:DNA-7-methyladenine glycosylase activity; F:DNA-3-methylguanine glycosylase activity	327.331	0.0522591	0.37299	0.018452	0.924768	327.331	0.420468	0.875936	0.00929969	0.230673	327.331	1.19194	1.47269	0.00136125	0.0793694
Misin01G424400	DNA polymerase I isoform X1; dna polymerase i isoform x1	F:DNA binding; F:exonuclease activity; C:mitochondrion; C:integral component of membrane; P:nucleic acid phosphodiester bond hydrolysis	211.512	-0.00803112	0.0834004	0.0184626	0.924768	211.512	-0.120012	0.206896	0.100389	0.691267	211.512	-0.43349	0.451295	0.00278654	0.125838
Misin03G300600	uncharacterized hydrolase YugF-like; uncharacterized hydrolase -like	C:plastid; F:hydrolase activity	1212.09	0.00943003	0.0953199	0.0184454	0.924768	1212.09	0.045495	0.156015	0.405475	0.958059	1212.09	-0.0106252	0.0940199	0.633467	1
Misin07G375200	predicted protein; uncharacterized protein loc103653753 isoform x2	C:plastid	620.16	-0.00769461	0.080472	0.0185004	0.924859	620.16	-0.185274	0.24731	0.0394387	0.4829	620.16	-0.805205	0.473529	0.000390592	0.0337848
Misin16G166200	predicted protein	0	1517.35	0.0358203	0.27565	0.0185552	0.924859	1517.35	-0.0859756	0.272782	0.144829	0.775247	1517.35	-0.0371395	0.199214	0.249134	0.958893
Misin06G340200	---NA---	0	74.1636	-0.0245894	0.204855	0.0185569	0.924859	74.1636	-0.0186682	0.177048	0.701109	1	74.1636	-0.0337404	0.171163	0.264682	0.966912
Misin15G173200	putative receptor-like protein kinase At4g00960 isoform X1; receptor-like protein kinase at4g00960 isoform x1	C:membrane; F:kinase activity; P:primary metabolic process; P:cellular macromolecule metabolic process	122.633	-0.0119765	0.115862	0.0185053	0.924859	122.633	-0.668855	0.534949	0.00096283	0.055538	122.633	0.00628186	0.115532	0.787236	1
Misin03G314200	probable succinyl-CoA ligase [ADP-forming] subunit alpha, mitochondrial; probable succinyl- ligase	F:succinate-CoA ligase (ADP-forming) activity; F:succinate-CoA ligase (GDP-forming) activity; F:ATP binding; C:mitochondrial matrix; C:cytosol; P:succinyl-CoA metabolic process; P:succinate metabolic process; P:nucleoside triphosphate biosynthetic process; C:integral component of membrane; P:reductive tricarboxylic acid cycle; C:succinate-CoA ligase complex; F:cofactor binding	1944.06	0.00397975	0.0430934	0.0185628	0.924859	1944.06	-0.0669911	0.13783	0.212856	0.864161	1944.06	0.00928329	0.0716006	0.687762	1
Misin02G168400	RING finger protein 141; ring finger protein 141	F:metal ion binding	70.0019	0.00951432	0.0961433	0.0185432	0.924859	70.0019	0.0108082	0.136044	0.827707	1	70.0019	0.0185607	0.109982	0.442122	1
Misin01G148800	replication protein A 70 kDa DNA-binding subunit D isoform X1; replication protein a 70 kda dna-binding subunit d isoform x1	C:plastid; P:cellular process	41.6551	-0.0544162	0.386409	0.018605	0.926143	41.6551	-0.0730176	0.302806	0.178593	0.827296	41.6551	-0.139169	0.510285	0.0453347	0.582085
Misin11G105600	---NA---	0	32.8367	0.0438311	0.324152	0.0186232	0.926235	32.8367	0.164769	0.435115	0.0439072	0.506206	32.8367	0.010137	0.159649	0.698504	1
Misin11G076600	phosphatidylinositol N-acetylglucosaminyltransferase subunit P-like isoform X1; phosphatidylinositol n-acetylglucosaminyltransferase subunit p-like isoform x1	C:glycosylphosphatidylinositol-N-acetylglucosaminyltransferase (GPI-GnT) complex; C:plastid; C:integral component of membrane; F:transferase activity, transferring glycosyl groups	209.542	-0.00540663	0.0589508	0.0186475	0.926626	209.542	0.0295883	0.120142	0.531648	0.987134	209.542	-0.0093235	0.0810946	0.671625	1
Misin15G078600	CTP synthase; ctp synthase	F:nucleotide binding; P:pyrimidine nucleotide biosynthetic process; F:ligase activity	92.9716	-0.0199792	0.174408	0.0187501	0.930902	92.9716	-0.00821056	0.166542	0.867015	1	92.9716	-0.00841995	0.118953	0.721569	1
Misin08G261800	Trafficking protein particle complex subunit 11; trafficking protein particle complex subunit 11	P:protein glycosylation; P:cellulose biosynthetic process	1405.55	-0.00730583	0.0772954	0.018794	0.931834	1405.55	-0.165086	0.233889	0.0517357	0.542269	1405.55	-0.195235	0.315764	0.0131537	0.32687
Misin01G357800	60S ribosomal protein L22-2; 60s ribosomal protein l22-2	P:cytoplasmic translation; F:structural constituent of ribosome; C:cytosolic large ribosomal subunit; P:ribosome biogenesis	1906.11	0.00849417	0.0878143	0.0188019	0.931834	1906.11	-0.101542	0.198023	0.136103	0.762387	1906.11	0.0438546	0.142728	0.156969	0.875157
Misin01G304400	probable trehalase	F:alpha,alpha-trehalase activity; C:plasma membrane; P:starch metabolic process; P:sucrose metabolic process; P:trehalose catabolic process	869.919	-0.00617604	0.0667687	0.0188361	0.932708	869.919	-0.0531038	0.145145	0.329825	0.934128	869.919	-0.0149975	0.0865282	0.509635	1
Misin18G107500	protein trichome birefringence-like 1	C:Golgi apparatus; C:integral component of membrane; F:O-acetyltransferase activity; P:obsolete acyl-carrier-protein biosynthetic process; P:cell wall organization or biogenesis	218.723	-0.0466236	0.341752	0.018854	0.932775	218.723	-0.147111	0.429547	0.0546328	0.555977	218.723	-0.0238724	0.190448	0.41582	1
Misin02G514900	oxysterol-binding protein-related protein 1B-like; oxysterol-binding protein 1b-like	F:nucleotide binding; F:monooxygenase activity; F:coenzyme binding; P:oxidation-reduction process	172.046	-0.0306501	0.244623	0.0188739	0.932944	172.046	-1.33836	1.16319	0.000614229	0.040653	172.046	-0.110399	0.518129	0.0707998	0.69329
Misin08G152200	starch branching enzyme 3	F:1,4-alpha-glucan branching enzyme activity; F:hydrolase activity, hydrolyzing O-glycosyl compounds; P:glycogen biosynthetic process; P:sucrose metabolic process; C:amyloplast; C:chloroplast; P:starch biosynthetic process; F:cation binding	2.98505	0.0985487	0.682118	0.0189082	0.933819	2.98505	0.016682	0.275884	0.681563	NA	2.98505	0.00934242	0.225747	0.75153	NA
Misin08G206300	phenylalanine ammonia-lyase	C:cytoplasm; P:L-phenylalanine catabolic process; P:tyrosine metabolic process; P:cinnamic acid biosynthetic process; P:alkaloid biosynthetic process; F:phenylalanine ammonia-lyase activity	6967.84	-0.00752707	0.0794693	0.0189587	0.934678	6967.84	0.102648	0.193692	0.133744	0.758843	6967.84	-0.50066	0.462748	0.00190374	0.100356
Misin11G174100	thylakoid lumenal 29 kDa protein, chloroplastic; thylakoid lumenal 29 kda chloroplastic	F:peroxidase activity; C:nucleus; P:obsolete peroxidase reaction; P:response to oxidative stress; C:chloroplast thylakoid membrane; C:chloroplast thylakoid lumen; F:heme binding; P:oxidation-reduction process; P:cellular oxidant detoxification	3199.27	0.00802261	0.0838711	0.018951	0.934678	3199.27	-0.151399	0.231436	0.062129	0.584562	3199.27	-0.0178566	0.0979364	0.446366	1
Misin07G204100	P450; p450	F:oxidoreductase activity	29.2044	-0.093158	0.634128	0.0189919	0.935496	29.2044	0.0204429	0.246134	0.624828	1	29.2044	0.0453895	0.278157	0.222286	0.944526
Misin01G026300	actin depolymerization factor-like protein	F:actin binding; C:actin cytoskeleton; P:actin filament depolymerization	16.546	-0.0876451	0.593569	0.0190129	0.935714	16.546	0.0814957	0.296397	0.152592	0.789106	16.546	1.96585	1.54292	0.000366902	0.0320891
Misin09G110600	phosphatidylinositol kinase	F:1-phosphatidylinositol 4-kinase activity; C:cytoplasm; P:phosphatidylinositol phosphorylation; P:phosphatidylinositol-mediated signaling	2977.62	-0.00264139	0.0178821	0.0190549	0.936146	2977.62	-0.0982659	0.118592	0.0521579	0.543846	2977.62	-0.0564724	0.0663824	0.0809158	0.7244
Misin05G044700	probable ubiquitin-conjugating enzyme E2 37 isoform X2; uncharacterized protein loc101773271	P:protein polyubiquitination; C:nucleus; C:cytoplasm; P:cellular response to DNA damage stimulus; F:ubiquitin protein ligase binding; F:ubiquitin protein ligase activity	84.1995	-0.0265923	0.219194	0.0190539	0.936146	84.1995	-0.0341314	0.191336	0.491382	0.978011	84.1995	-0.00972664	0.132889	0.692658	1
Misin02G463800	---NA---	0	127.526	-0.0673787	0.46583	0.0190813	0.936614	127.526	-0.0758296	0.254481	0.179609	0.828482	127.526	-0.230239	0.553817	0.0172447	0.372667
Misin07G139600	G-type lectin S-receptor-like serine/threonine-protein kinase SD2-5; g-type lectin s-receptor-like serine threonine-protein kinase sd2-5	F:binding; F:kinase activity	38.7095	-0.0263388	0.217705	0.0191142	0.936614	38.7095	0.0998613	0.284753	0.112625	0.721586	38.7095	0.0741357	0.27612	0.0950884	0.762234
MisinT195700	hypothetical protein SORBIDRAFT_02g008070	C:integral component of membrane	102.453	-0.0516809	0.372895	0.019103	0.936614	102.453	-0.0605251	0.243477	0.247161	0.887843	102.453	-0.0101076	0.144142	0.689558	1
Misin07G330600	---NA---	0	6.68821	0.099527	0.721349	0.0191594	0.938013	6.68821	0.513014	1.51033	0.00766481	0.207064	6.68821	0.626668	1.75855	0.00461009	0.172838
Misin07G552700	---NA---	0	242.753	0.0058663	0.0640794	0.0191949	0.938937	242.753	-0.0439882	0.136975	0.398075	0.956328	242.753	0.00265751	0.0801289	0.901458	1
Misin18G245000	nifU-like protein 3, chloroplastic; nifu-like protein chloroplastic	F:structural molecule activity; F:iron ion binding; C:chloroplast stroma; P:iron-sulfur cluster assembly; F:iron-sulfur cluster binding	565.276	0.018091	0.162201	0.0192194	0.93932	565.276	0.0749937	0.211463	0.205396	0.857452	565.276	-0.000898767	0.110715	0.968543	1
Misin12G026200	F-box/FBD/LRR-repeat protein At1g13570-like	0	14.6351	0.0940195	0.743475	0.0193248	0.941222	14.6351	0.147956	0.787127	0.0556675	0.560472	14.6351	0.149306	0.828559	0.0423842	0.567012
Misin13G020500	---NA---	0	31.7117	0.0336713	0.264891	0.0193011	0.941222	31.7117	0.230923	0.495201	0.0226377	0.375213	31.7117	0.0124599	0.140209	0.622041	1
Misin04G318100	probable mixed-linked glucan synthase 8 isoform X1; probable mixed-linked glucan synthase 8 isoform x1	C:Golgi apparatus; P:cellular process; C:membrane; F:transferase activity, transferring glycosyl groups	37.7164	-0.0319901	0.254454	0.0193318	0.941222	37.7164	-0.0994039	0.276983	0.11482	0.72588	37.7164	-0.00656996	0.13946	0.791135	1
Misin19G135600	60S ribosomal protein L31; 60s ribosomal protein l31	P:cytoplasmic translation; F:structural constituent of ribosome; C:cytosolic large ribosomal subunit; P:ribosome biogenesis	446.854	0.00951096	0.0970942	0.0193418	0.941222	446.854	-0.0976535	0.201492	0.144442	0.775247	446.854	0.016704	0.105378	0.479413	1
Misin09G209200	Cysteine-rich receptor-like protein kinase 25; cysteine-rich receptor-like protein kinase 25	F:protein kinase activity; P:defense response; C:membrane; P:phosphorylation; F:purine ribonucleoside binding; F:adenyl ribonucleotide binding; F:anion binding	141.981	-0.00981957	0.099661	0.0193359	0.941222	141.981	-0.0140187	0.141504	0.780358	1	141.981	-0.0105613	0.0978833	0.638169	1
Misin01G403300	putative laccase family protein precursor	F:copper ion binding; P:lignin biosynthetic process; C:integral component of membrane; F:oxidoreductase activity, oxidizing metal ions; P:lignin catabolic process; C:apoplast; F:hydroquinone:oxygen oxidoreductase activity; P:oxidation-reduction process	337.351	-0.0107434	0.107271	0.0193681	0.94169	337.351	-0.0296481	0.149081	0.569126	0.99347	337.351	-0.0787986	0.221009	0.0712132	0.694787
Misin09G004300	putative rp3 protein	F:ADP binding	162.066	-0.0132977	0.127386	0.019409	0.942763	162.066	-0.0607453	0.18426	0.2901	0.916723	162.066	-0.187137	0.376453	0.018343	0.383928
Misin16G135000	Protein argonaute 4A; protein argonaute 4a	F:nucleic acid binding; C:integral component of membrane; P:gene silencing by RNA	99.9138	-0.013987	0.132641	0.0194236	0.942763	99.9138	0.00143796	0.151752	0.977052	1	99.9138	0.000830854	0.102071	0.970144	1
Misin16G151400	Protein ROS1; uncharacterized protein loc103630409	P:DNA metabolic process; F:cytosine C-5 DNA demethylase activity	531.543	-0.00865352	0.0899726	0.019489	0.945124	531.543	-0.105681	0.202865	0.126467	0.746456	531.543	-0.0364305	0.13195	0.205013	0.930705
Misin19G042100	Presenilin-like protein	C:cellular anatomical entity	15.3409	0.0391511	0.299635	0.0195631	0.946278	15.3409	0.856904	1.21983	0.002538	0.105832	15.3409	1.38729	1.49019	0.000938169	0.0621695
MisinT058100	pseudouridine-5'-phosphate glycosidase; pseudouridine-5 -phosphate glycosidase	C:peroxisome; C:endoplasmic reticulum; C:plasma membrane; C:integral component of membrane; F:hydrolase activity, acting on glycosyl bonds	963.789	-0.00479101	0.0532617	0.019552	0.946278	963.789	-0.0994339	0.171962	0.131921	0.756815	963.789	-0.227674	0.294191	0.00731628	0.231293
MisinT329000	NHP2-like protein 1; nhp2-like protein 1	P:mRNA splicing, via spliceosome; P:maturation of LSU-rRNA; F:RNA binding; P:translation; C:cytosolic large ribosomal subunit; P:maturation of SSU-rRNA; C:box C/D snoRNP complex; C:small-subunit processome; C:U4/U6 x U5 tri-snRNP complex; C:precatalytic spliceosome	1282.07	0.00717959	0.0769042	0.0195322	0.946278	1282.07	-0.0219981	0.131463	0.657231	1	1282.07	0.0194038	0.0979056	0.413264	1
Misin04G078100	probable aldo-keto reductase 2	F:oxidoreductase activity; P:oxidation-reduction process	149.417	-0.0590935	0.41983	0.0196352	0.947412	149.417	-0.093872	0.368847	0.119539	0.735554	149.417	0.014062	0.191015	0.617409	1
Misin01G438700	hypothetical protein SORBI_001G457400	0	187.661	-0.00852353	0.0890118	0.019637	0.947412	187.661	0.0271821	0.139954	0.594833	0.997559	187.661	0.0103862	0.0922328	0.639682	1
Misin07G267700	dihydroneopterin aldolase	F:dihydroneopterin aldolase activity; C:mitochondrion; P:RNA splicing; C:plastid; P:mitochondrial respiratory chain complex I assembly; P:tetrahydrofolate biosynthetic process; P:folic acid biosynthetic process	239.056	0.00589119	0.0647223	0.0196256	0.947412	239.056	0.0221755	0.12226	0.642191	1	239.056	0.0146373	0.0860553	0.518783	1
Misin07G240300	BLE2 protein-like; uncharacterized protein loc101776148	C:membrane	15.7836	-0.0905159	0.625215	0.0197219	0.950696	15.7836	-0.0670689	0.328691	0.199976	0.853278	15.7836	-0.0616647	0.336773	0.15254	0.870316
Misin11G141900	beta-glucosidase 18-like	P:carbohydrate metabolic process; F:beta-glucosidase activity; F:scopolin beta-glucosidase activity; P:glycosyl compound metabolic process	638.844	-0.0136708	0.130763	0.0197597	0.951092	638.844	-0.185708	0.306448	0.0351623	0.456804	638.844	-1.57201	0.672503	6.6375e-05	0.00849396
Misin08G262800	fatty acid desaturase DES2; fatty acid desaturase des2	P:unsaturated fatty acid biosynthetic process; C:integral component of membrane; F:oxidoreductase activity, acting on paired donors, with oxidation of a pair of donors resulting in the reduction of molecular oxygen to two molecules of water; P:oxidation-reduction process	7226.67	0.00500293	0.0557481	0.0197888	0.951092	7226.67	0.00944538	0.108402	0.829888	1	7226.67	-0.052889	0.130576	0.102806	0.778348
Misin09G060300	protein FAR1-RELATED SEQUENCE 5-like	P:regulation of transcription, DNA-templated; F:zinc ion binding	107.152	0.0182856	0.164626	0.0197699	0.951092	107.152	0.120265	0.264205	0.0860998	0.657302	107.152	0.0343431	0.163174	0.25209	0.960697
Misin19G196700	probable GDP-L-fucose synthase 1; probable gdp-l-fucose synthase 1	P:fructose metabolic process; P:mannose metabolic process; F:isomerase activity; P:'de novo' GDP-L-fucose biosynthetic process; F:GDP-L-fucose synthase activity; F:coenzyme binding; P:oxidation-reduction process	35.126	0.0932408	0.650342	0.0197976	0.951092	35.126	0.187719	0.818208	0.0425211	0.499962	35.126	0.0449244	0.357316	0.255273	0.96304
Misin14G118100	hypothetical protein SORBI_008G123900; uncharacterized protein loc100828184 isoform x3	C:nucleus; F:microtubule-severing ATPase activity; P:cytoplasmic microtubule organization	52.7197	0.0247598	0.209115	0.0198289	0.951693	52.7197	0.0030529	0.174911	0.948887	1	52.7197	3.45909	0.891969	2.21029e-06	0.000536394
Misin17G240000	putative homeodomain-like transcription factor superfamily protein	F:DNA binding; C:nucleus; P:regulation of transcription, DNA-templated	4426.68	-0.00406906	0.0452654	0.0198438	0.951693	4426.68	-0.0561426	0.132168	0.27517	0.909773	4426.68	-0.086437	0.160469	0.0390215	0.544927
Misin10G121500	60S ribosomal protein L44; 60s ribosomal protein l44	F:structural constituent of ribosome; C:mitochondrion; P:translation; C:cytosolic large ribosomal subunit; P:ribosome biogenesis	7.78228	-0.0951841	0.673413	0.0198835	0.952785	7.78228	-0.251032	0.910223	0.0272426	0.409095	7.78228	0.00216431	0.228792	0.941284	1
MisinT134000	melanoma-associated antigen G1; melanoma-associated antigen g1	P:glycerol metabolic process; F:glycerophosphodiester phosphodiesterase activity; P:phospholipid catabolic process; C:integral component of membrane; P:glycerolipid metabolic process	44.645	0.0136616	0.130936	0.0199206	0.953024	44.645	0.316797	0.434885	0.00985937	0.237662	44.645	0.864122	0.759656	0.000945043	0.0624714
Misin18G026700	WASH complex subunit 7-like isoform X1; wash complex subunit 7-like isoform x1	C:endosome; P:endosome organization; P:endosomal transport; C:WASH complex	351.392	-0.0122513	0.12003	0.0199223	0.953024	351.392	-0.0204167	0.154096	0.68921	1	351.392	-0.0145879	0.110136	0.536818	1
Misin07G398600	putative ankyrin-kinase; dual specificity protein kinase shkc-like	F:protein tyrosine kinase activity; F:ATP binding; C:mitochondrion; C:integral component of membrane; P:peptidyl-tyrosine phosphorylation	946.369	-0.00561635	0.062273	0.0199655	0.953027	946.369	-0.151847	0.213158	0.062075	0.58436	946.369	-0.0407401	0.118311	0.160453	0.87841
Misin10G108400	transport inhibitor response 1-like protein Os04g0395600; transport inhibitor response 1-like protein os04g0395600	F:inositol hexakisphosphate binding; C:nucleus; P:auxin-activated signaling pathway; F:auxin binding; C:membrane; P:protein ubiquitination; C:SCF ubiquitin ligase complex	317.594	-0.0292659	0.23905	0.0200016	0.953027	317.594	-0.0810513	0.257787	0.162285	0.804472	317.594	-0.0326372	0.184368	0.286682	0.977681
Misin12G209400	acyclic sesquiterpene synthase	F:magnesium ion binding; P:defense response; P:metabolic process; C:plastid; F:terpene synthase activity; F:hydrolase activity	31.182	0.0488135	0.360108	0.020013	0.953027	31.182	-0.0478918	0.265313	0.314982	0.928975	31.182	-0.00036266	0.147199	0.98847	1
MisinT574700	putative disease resistance protein RGA3 isoform X2; disease resistance protein rga3 isoform x2	P:signal transduction	15.0279	-0.0333768	0.265331	0.0200237	0.953027	15.0279	-0.0372973	0.200379	0.448698	0.96861	15.0279	0.0147821	0.151026	0.571479	1
Misin01G065700	aspartate-semialdehyde dehydrogenase	P:obsolete urea cycle intermediate metabolic process; F:N-acetyl-gamma-glutamyl-phosphate reductase activity; F:aspartate-semialdehyde dehydrogenase activity; P:glycine metabolic process; P:L-serine metabolic process; P:methionine biosynthetic process; P:threonine biosynthetic process; P:lysine biosynthetic process via diaminopimelate; P:isoleucine biosynthetic process; C:plastid; F:protein dimer…	71.321	-0.0163222	0.150838	0.0199578	0.953027	71.321	-0.0303459	0.169989	0.555479	0.991839	71.321	0.0220554	0.132673	0.397062	1
MisinT088500	---NA---	0	135.977	-0.0120544	0.118605	0.0200129	0.953027	135.977	-0.0282588	0.157024	0.586572	0.995733	135.977	-0.0107078	0.108109	0.642748	1
Misin01G457600	origin of replication complex subunit 2	C:origin recognition complex; C:nucleus; P:DNA replication	764.938	0.00390797	0.0434733	0.0200563	0.953775	764.938	0.0092311	0.0945241	0.814421	1	764.938	-0.0186904	0.0775013	0.433772	1
Misin01G485500	cysteine--tRNA ligase, chloroplastic/mitochondrial-like; cysteine--trna chloroplastic mitochondrial-like	F:aminoacyl-tRNA ligase activity; P:tRNA aminoacylation for protein translation; C:intracellular membrane-bounded organelle; C:obsolete cytoplasmic part	62.3311	-0.0419544	0.318837	0.0201043	0.954447	62.3311	-0.0721035	0.275476	0.186363	0.836997	62.3311	-0.0779868	0.324051	0.0972123	0.767484
MisinT359300	KH domain-containing protein At5g56140-like; kh domain-containing protein at5g56140-like	F:single-stranded RNA binding; C:mitochondrion; P:regulation of translation; C:integral component of membrane	2438.32	-0.0078865	0.0838808	0.0200884	0.954447	2438.32	0.0241473	0.137921	0.633408	1	2438.32	0.0137102	0.0947856	0.545796	1
Misin04G204900	65-kDa microtubule-associated protein 6; 65-kda microtubule-associated protein 6-like	P:microtubule cytoskeleton organization; P:cytokinesis; F:microtubule binding; C:tubulin complex	378.546	-0.0166134	0.153262	0.0201318	0.954947	378.546	-0.121434	0.261424	0.0852762	0.654919	378.546	-0.0183413	0.13177	0.471042	1
Misin10G042200	Leucine Rich Repeat, putative; leucine rich	F:nucleotide binding; F:protein kinase activity; C:membrane; P:phosphorylation	221.097	0.0363441	0.284437	0.0201751	0.955703	221.097	0.168782	0.43392	0.0418197	0.496482	221.097	4.30523	0.887968	4.29849e-08	1.89821e-05
Misin12G127000	Eukaryotic translation initiation factor 3 subunit G; eukaryotic translation initiation factor 3 subunit g	F:RNA binding; P:translational initiation; C:translation preinitiation complex	30.6133	0.0631367	0.44759	0.0201861	0.955703	30.6133	0.141596	0.497071	0.0614854	0.58189	30.6133	0.0980994	0.428697	0.0778957	0.714923
Misin07G483200	melanoma-associated antigen G1; melanoma-associated antigen g1	P:glycerol metabolic process; F:glycerophosphodiester phosphodiesterase activity; P:phospholipid catabolic process; C:integral component of membrane; P:glycerolipid metabolic process	23.4558	0.0232694	0.199986	0.0201985	0.955703	23.4558	0.134328	0.307656	0.0657866	0.597607	23.4558	0.0588999	0.231404	0.12878	0.829562
Misin13G189100	hypothetical protein SORBIDRAFT_07g028170	0	11.626	0.0950769	0.686196	0.0202273	0.956259	11.626	0.0525557	0.409989	0.281034	0.912379	11.626	0.0625003	0.461303	0.171632	0.892201
Misin01G031700	DNA binding protein	F:DNA binding; F:DNA-binding transcription factor activity; C:nucleus; P:transcription, DNA-templated; P:regulation of transcription, DNA-templated	712.986	0.00919713	0.0955545	0.0202975	0.958777	712.986	0.375013	0.383391	0.00555381	0.172556	712.986	0.201741	0.352827	0.0142987	0.340856
Misin08G249800	predicted protein	0	420.298	-0.00605329	0.066954	0.0203238	0.959217	420.298	0.000641969	0.117411	0.988949	1	420.298	-0.0138554	0.0868593	0.539	1
Misin18G039600	---NA---	0	22.6402	0.0822171	0.571487	0.0203413	0.959237	22.6402	0.0721012	0.358011	0.180429	0.82939	22.6402	0.016511	0.213419	0.575712	1
Misin01G072500	L-type lectin-domain containing receptor kinase IV.2; l-type lectin-domain containing receptor kinase	F:protein serine/threonine kinase activity; F:ATP binding; P:protein phosphorylation; P:serine family amino acid metabolic process; C:integral component of membrane; F:carbohydrate binding	5.53593	-0.0947556	0.687631	0.020359	0.959269	5.53593	-0.685039	1.73441	0.00492331	0.160851	5.53593	-0.0282909	0.335341	0.424057	1
Misin05G209700	wall-associated receptor-like protein	F:polysaccharide binding	131.468	-0.0205259	0.181578	0.0203897	0.959916	131.468	0.025816	0.174653	0.606459	0.998647	131.468	-0.0432115	0.18338	0.189333	0.913883
Misin02G085200	transcription factor bHLH18-like; transcription factor bhlh18-like	C:nucleus; F:protein dimerization activity	280.798	-0.0139109	0.133748	0.0205262	0.965536	280.798	-0.0332676	0.168404	0.523655	0.986288	280.798	0.000781416	0.106403	0.972286	1
Misin07G383900	predicted protein; uncharacterized protein loc100277241	C:mitochondrion	31.5883	0.032376	0.260576	0.0205487	0.965789	31.5883	0.0602406	0.238013	0.251473	0.89209	31.5883	-0.00979807	0.169817	0.71361	1
MisinT456900	---NA---	0	249.733	-0.0551286	0.401081	0.0205743	0.966185	249.733	-0.175103	0.541785	0.0422554	0.498918	249.733	-0.435289	0.986606	0.00814401	0.246613
Misin07G491100	mitochondrial metalloendopeptidase OMA1; mitochondrial metalloendopeptidase oma1	F:metalloendopeptidase activity; P:proteolysis; C:integral component of membrane	163.9	0.0158586	0.148506	0.0205986	0.966523	163.9	1.69334	0.756813	5.59649e-05	0.00664121	163.9	0.102149	0.285275	0.0519411	0.616507
Misin05G219500	ATP synthase protein I-related protein; atp synthase protein i-related partial	C:integral component of membrane	2084.21	0.00588928	0.0656152	0.0206496	0.968111	2084.21	-0.0241622	0.124819	0.617413	1	2084.21	-0.0244604	0.0972381	0.321702	0.994258
Misin18G131300	---NA---	0	4.33412	0.0915225	0.653696	0.0206931	0.969345	4.33412	0.00131239	0.256351	0.973648	NA	4.33412	0.00946628	0.236116	0.752163	NA
Misin04G299000	---NA---	0	126.389	-0.0239576	0.205859	0.0207365	0.969859	126.389	-0.0665831	0.224365	0.229957	0.876147	126.389	-0.0915224	0.301105	0.0674885	0.68129
Misin04G087500	40S ribosomal protein S12; 40s ribosomal protein s12	F:structural constituent of ribosome; C:mitochondrion; P:translation; C:integral component of membrane; F:oxidoreductase activity; C:cytosolic small ribosomal subunit; P:ribosome biogenesis; P:oxidation-reduction process	2887.57	0.00520694	0.0587047	0.0207385	0.969859	2887.57	-0.178727	0.225863	0.0431705	0.50266	2887.57	0.0538154	0.13778	0.103111	0.779357
Misin01G020500	scarecrow-like protein 34	F:DNA-binding transcription factor activity; C:nucleus; C:transcription factor complex; P:regulation of transcription, DNA-templated; P:regulation of transcription, DNA-templated; F:sequence-specific DNA binding	119.057	0.00613598	0.0681519	0.0207568	0.969911	119.057	0.931014	0.405145	4.1699e-05	0.00523668	119.057	0.542005	0.464626	0.00149918	0.0850195
Misin12G255900	---NA---	0	255.634	0.0156217	0.147051	0.0207857	0.970459	255.634	0.992387	0.78324	0.000561891	0.0380653	255.634	0.181572	0.392429	0.020426	0.403688
Misin09G211300	Putative LRR receptor-like serine/threonine-protein kinase; lrr receptor-like serine threonine-protein kinase	F:nucleotide binding; C:membrane; F:kinase activity; P:phosphorylation	4.88774	0.0807778	0.567151	0.0208723	0.973696	4.88774	0.0104513	0.262455	0.794359	1	4.88774	-0.137077	0.66996	0.05338	0.62335
Misin08G261200	RNA-binding region-containing protein 1; rna-binding region-containing protein 1	F:nucleotide binding; F:nucleic acid binding	1449.32	-0.0226601	0.197523	0.0209644	0.975571	1449.32	-0.110852	0.281159	0.0954215	0.676871	1449.32	-0.137935	0.379576	0.0355065	0.524948
Misin03G013700	---NA---	0	104.978	-0.0315022	0.256136	0.0209487	0.975571	104.978	-0.103466	0.300349	0.104275	0.70065	104.978	-0.0756648	0.289407	0.0946328	0.761664
Misin03G016700	transcription factor PIF4 isoform X1	F:binding	123.619	-0.0160906	0.150789	0.0209438	0.975571	123.619	-0.348095	0.488589	0.00820733	0.216114	123.619	-0.0411958	0.170063	0.195603	0.920036
Misin17G246100	protease Do-like 1, chloroplastic; protease do-like chloroplastic	F:serine-type endopeptidase activity; C:nucleus; P:proteolysis; C:chloroplast thylakoid; P:response to cytokinin; P:photosystem II repair; C:thylakoid lumen	2098.21	0.00435732	0.0495645	0.020983	0.975633	2098.21	-0.0125832	0.104026	0.767465	1	2098.21	-0.0185848	0.080942	0.430884	1
Misin19G277300	---NA---	0	68.5622	0.0659908	0.470646	0.0210102	0.976092	68.5622	2.26317	2.19996	0.000536889	0.036894	68.5622	1.33329	1.8256	0.0013386	0.0787457
Misin07G210200	---NA---	0	263.681	-0.0415782	0.320058	0.0210358	0.976093	263.681	0.050087	0.245427	0.307369	0.925892	263.681	0.000403309	0.156393	0.987439	1
Misin07G148400	putative cysteine-rich receptor-like protein kinase 35	F:protein serine/threonine kinase activity; F:ATP binding; C:plasma membrane; P:protein phosphorylation; P:defense response; P:serine family amino acid metabolic process; C:plasmodesma; C:integral component of membrane	7.3139	-0.0851759	0.602266	0.0210448	0.976093	7.3139	-0.0339662	0.282204	0.437695	0.967291	7.3139	-0.0162311	0.208873	0.578996	1
Misin08G074900	peroxisomal membrane protein PMP22; peroxisomal membrane protein pmp22	C:integral component of membrane	786.742	0.00770686	0.0832609	0.021078	0.976826	786.742	0.0124188	0.134109	0.801912	1	786.742	0.0311535	0.120814	0.249143	0.958893
Misin01G184700	NAD-dependent malic enzyme 59 kDa isoform, mitochondrial; nad-dependent malic enzyme 59 kda mitochondrial	F:malate dehydrogenase (decarboxylating) (NAD+) activity; F:ATP binding; C:mitochondrion; P:pyruvate metabolic process; P:tricarboxylic acid cycle; P:malate metabolic process; F:zinc ion binding; C:chloroplast; P:carbon utilization; F:protein homodimerization activity; F:cobalt ion binding; F:NAD binding	1823.55	0.00282073	0.0284873	0.0211368	0.977945	1823.55	0.000699891	0.0697096	0.98101	1	1823.55	-0.111567	0.150916	0.0161743	0.361423
Misin17G194600	ribosome production factor 2 homolog	P:ribosomal large subunit assembly; P:maturation of LSU-rRNA from tricistronic rRNA transcript (SSU-rRNA, 5.8S rRNA, LSU-rRNA); C:nucleolus; F:rRNA binding	1134.65	0.00509451	0.0578334	0.0211305	0.977945	1134.65	-0.0501744	0.139754	0.345007	0.939843	1134.65	0.0501386	0.132855	0.116007	0.805283
Misin05G303700	putative latex-abundant protein	F:cysteine-type endopeptidase activity; P:proteolysis; P:hydrogen peroxide-mediated programmed cell death	1264.2	0.00459947	0.0525038	0.0212242	0.977976	1264.2	0.324068	0.260703	0.00765765	0.207064	1264.2	1.20845	0.276243	3.88696e-07	0.000120351
Misin06G259200	haloacid dehalogenase-like hydrolase-like; uncharacterized protein loc107420940 isoform x1	F:metalloendopeptidase activity; C:mitochondrion; P:rRNA processing; P:proteolysis; P:dephosphorylation; F:phosphatase activity; P:small molecule biosynthetic process	578.145	0.00703429	0.0771803	0.0212116	0.977976	578.145	0.0290482	0.137888	0.569036	0.99347	578.145	0.246345	0.363647	0.00902851	0.262978
Misin07G224800	hypothetical protein SORBI_004G267200	C:membrane; C:integral component of membrane	84.1514	0.0530836	0.391752	0.0212047	0.977976	84.1514	4.61537	1.39597	7.84232e-06	0.00135418	84.1514	0.300379	0.800035	0.0143065	0.340856
Misin19G227100	60S ribosomal protein L30; 60s ribosomal protein l30	F:RNA binding; F:structural constituent of ribosome; P:translation; C:cytosolic large ribosomal subunit; P:ribosome biogenesis	63.6682	0.0316101	0.25751	0.021186	0.977976	63.6682	0.0411659	0.215946	0.396878	0.956149	63.6682	0.086497	0.334065	0.0816446	0.727402
Misin14G079800	protein Iojap-related, mitochondrial; protein iojap- mitochondrial	C:mitochondrion; P:negative regulation of translation; F:ribosomal large subunit binding; P:negative regulation of ribosome biogenesis	151.374	0.0162761	0.152604	0.0212136	0.977976	151.374	0.0823341	0.219259	0.176198	0.823659	151.374	0.0293335	0.15039	0.300273	0.984019
Misin10G003300	putative disease resistance protein RGA4; disease resistance protein rga4	F:NAD+ ADP-ribosyltransferase activity; F:metal ion binding	617.006	-0.0146951	0.140834	0.0212668	0.97802	617.006	-0.407181	0.521947	0.00556018	0.172601	617.006	-1.75351	0.689478	4.39058e-05	0.00611221
Misin04G165600	ribosomal protein L35A; ribosomal protein l35a	P:cytoplasmic translation; F:structural constituent of ribosome; C:cytosolic large ribosomal subunit; P:ribosomal large subunit biogenesis	2189.86	0.00695562	0.0765012	0.0212771	0.97802	2189.86	-0.235675	0.278398	0.0212016	0.36227	2189.86	0.0532365	0.154372	0.115356	0.804499
Misin04G296300	helicase-like protein	P:telomere maintenance; F:DNA helicase activity; F:helicase activity; P:DNA repair; P:DNA duplex unwinding	39.5405	-0.0400526	0.311358	0.0212589	0.97802	39.5405	-0.0478737	0.229013	0.33267	0.935467	39.5405	-0.0283799	0.19786	0.351067	1
Misin07G492700	predicted protein	0	18.9216	0.0471355	0.356627	0.0215598	0.981177	18.9216	-0.00532859	0.210503	0.900062	1	18.9216	0.677326	1.41127	0.00442818	0.168271
Misin11G020600	GDT1-like protein 2, chloroplastic; gdt1-like protein chloroplastic	C:mitochondrion; C:chloroplast; C:integral component of membrane	418.985	0.00831549	0.089282	0.021626	0.981177	418.985	0.28262	0.325772	0.0126267	0.274418	418.985	0.0666756	0.184453	0.0852293	0.739634
Misin03G311500	60S ribosomal protein L18; 60s ribosomal protein l18	F:RNA binding; F:structural constituent of ribosome; P:translation; C:cytosolic large ribosomal subunit; P:ribosome biogenesis	424.781	0.0193328	0.175291	0.0214865	0.981177	424.781	0.0200638	0.176153	0.682017	1	424.781	0.0563057	0.218439	0.134449	0.837175
Misin07G501600	peptidyl-prolyl cis-trans isomerase FKBP12; peptidyl-prolyl cis-trans isomerase fkbp12	P:protein peptidyl-prolyl isomerization; F:nucleic acid binding; F:peptidyl-prolyl cis-trans isomerase activity; F:FK506 binding; C:endoplasmic reticulum membrane; C:cytosol; P:response to stress; F:3'-5' exonuclease activity; P:chaperone-mediated protein folding; P:nucleic acid phosphodiester bond hydrolysis	2171.48	0.00517646	0.0591012	0.021629	0.981177	2171.48	0.0254326	0.122179	0.594524	0.997559	2171.48	0.0439665	0.123426	0.142796	0.853842
Misin10G103900	---NA---	0	226.916	-0.028447	0.237851	0.0215617	0.981177	226.916	-0.0870606	0.270324	0.142683	0.772569	226.916	-0.0442102	0.213643	0.199013	0.923933
Misin18G009900	---NA---	0	82.1132	-0.0135874	0.132728	0.0215414	0.981177	82.1132	0.0548856	0.182541	0.326861	0.933162	82.1132	-0.0289449	0.13295	0.288422	0.978369
Misin02G387200	ecotropic viral integration site 5 protein homolog isoform X3; ecotropic viral integration site 5 protein homolog isoform x3	F:GTPase activator activity; C:intracellular; P:intracellular protein transport; C:endomembrane system; C:integral component of membrane; F:Rab GTPase binding; P:regulation of vesicle fusion; P:activation of GTPase activity	884.746	-0.00472689	0.0541469	0.0215146	0.981177	884.746	0.0311951	0.121325	0.512709	0.982402	884.746	-0.0253185	0.0927095	0.30731	0.9872
Misin03G006600	small RNA 2'-O-methyltransferase isoform X1; small rna 2 -o-methyltransferase isoform x1	P:RNA methylation; C:mitochondrion; P:RNA processing; F:O-methyltransferase activity; F:RNA methyltransferase activity	43.0661	0.0230944	0.201679	0.0215118	0.981177	43.0661	1.12239	1.00324	0.00073858	0.0460544	43.0661	0.0248514	0.152726	0.368461	1
MisinT107100	protein DETOXIFICATION 44, chloroplastic-like; uncharacterized protein loc101766585	C:plastid; C:membrane; F:transmembrane transporter activity; P:transmembrane transport	263.482	0.00989128	0.102918	0.0215948	0.981177	263.482	0.301898	0.362305	0.0105712	0.247943	263.482	0.0111597	0.0997734	0.62178	1
Misin02G129500	phosphomethylpyrimidine synthase, chloroplastic; phosphomethylpyrimidine chloroplastic	P:thiamine biosynthetic process; C:chloroplast stroma; F:iron-sulfur cluster binding; F:ADP-ribose pyrophosphohydrolase activity	5967.87	0.00592509	0.0668174	0.0216399	0.981177	5967.87	0.143755	0.216375	0.0700906	0.610428	5967.87	-0.00580084	0.0823237	0.788214	1
Misin06G062000	pre-mRNA-splicing factor 38B-like	0	893.365	-0.0032276	0.0356136	0.0216416	0.981177	893.365	0.121846	0.168676	0.0787538	0.637845	893.365	-0.0178508	0.0722658	0.465025	1
Misin17G245400	solute carrier family 2, facilitated glucose transporter member 8; solute carrier family facilitated glucose transporter member 8	F:carbohydrate:proton symporter activity; F:glucose transmembrane transporter activity; C:integral component of plasma membrane; P:glucose import; P:proton transmembrane transport; P:glucose transmembrane transport	792.135	0.00638967	0.0712737	0.0214883	0.981177	792.135	0.102271	0.191192	0.134421	0.760162	792.135	-0.0169366	0.0946638	0.465116	1
MisinT525200	---NA---	0	5.01935	-0.0821446	0.584575	0.0215112	0.981177	5.01935	-0.0208837	0.256226	0.615397	0.999956	5.01935	-0.0170215	0.228944	0.574042	1
Misin12G227600	helicase-like transcription factor CHR28; uncharacterized atp-dependent helicase -like isoform x1	F:helicase activity; F:ATP binding; C:cytoplasm; F:zinc ion binding; P:regulation of apoptotic process; P:negative regulation of mRNA splicing, via spliceosome	181.961	-0.0150221	0.143697	0.0215203	0.981177	181.961	-0.0105924	0.161626	0.831284	1	181.961	0.00951986	0.114187	0.683973	1
Misin13G180800	psbP domain-containing protein 3, chloroplastic; psbp domain-containing protein chloroplastic	F:calcium ion binding; C:chloroplast thylakoid membrane; C:photosystem II oxygen evolving complex; P:photosynthesis; C:extrinsic component of membrane; C:thylakoid lumen	1136.12	0.0322676	0.262705	0.0215161	0.981177	1136.12	0.00875524	0.18985	0.847349	1	1136.12	-0.00749442	0.14158	0.764179	1
Misin17G098700	---NA---	0	12.7047	0.078055	0.55343	0.0214091	0.981177	12.7047	0.0048133	0.232087	0.905793	1	12.7047	-0.00440086	0.166424	0.866827	1
Misin02G019400	NAC transcription factor-like protein	F:DNA binding; C:nucleus; P:transcription, DNA-templated; P:regulation of transcription, DNA-templated	3.45144	0.0885174	0.709624	0.0216094	0.981177	3.45144	0.078522	0.550263	0.160959	NA	3.45144	0	0.330422	1	NA
Misin07G419100	serine carboxypeptidase-like 34	F:serine-type carboxypeptidase activity; C:vacuole; C:plant-type cell wall; P:proteolysis involved in cellular protein catabolic process	834.751	-0.00685925	0.0760257	0.0217581	0.98352	834.751	-0.820655	0.4491	0.000183546	0.016536	834.751	-0.11895	0.247338	0.0319317	0.498609
Misin09G043900	---NA---	0	19.6173	0.0182879	0.168221	0.0217337	0.98352	19.6173	0.243751	0.442083	0.0190994	0.342374	19.6173	0.0433145	0.222185	0.209997	0.934197
Misin04G195000	---NA---	0	17.3179	0.0487924	0.367868	0.0217804	0.98352	17.3179	-0.0470069	0.260592	0.322978	0.931571	17.3179	-0.0455321	0.266198	0.215662	0.93933
Misin12G148000	putative pentatricopeptide repeat-containing protein At3g23330; pentatricopeptide repeat-containing protein at3g23330	F:zinc ion binding	56.9382	0.00905451	0.0958909	0.021729	0.98352	56.9382	0.0446226	0.159398	0.414166	0.960201	56.9382	0.027416	0.12555	0.301804	0.984686
Misin07G481900	methyltransferase-like protein 7A; methyltransferase-like protein 7a	F:S-adenosylmethionine-dependent methyltransferase activity; C:plastid; P:methylation	51.7047	0.0186911	0.171202	0.0217706	0.98352	51.7047	0.488413	0.624888	0.00403167	0.143181	51.7047	0.00493354	0.11574	0.831803	1
Misin07G382100	YGL010w-like protein; ygl010w-like protein	C:membrane	1224.69	-0.0113837	0.11555	0.0218018	0.983697	1224.69	-0.0645421	0.185942	0.268584	0.904939	1224.69	-0.0177298	0.115143	0.466253	1
Misin01G071700	heterogeneous nuclear ribonucleoprotein 1-like	F:nucleotide binding; F:nucleic acid binding	117.194	0.00506282	0.0580693	0.0218585	0.985468	117.194	-0.0305434	0.12587	0.531584	0.987134	117.194	0.00635122	0.0845358	0.768974	1
Misin02G051800	tubulin alpha-3 chain	F:GTPase activity; F:structural constituent of cytoskeleton; F:GTP binding; C:cytoplasm; C:microtubule; P:microtubule-based process	3759.92	0.0127942	0.127033	0.0219232	0.987596	3759.92	0.0218185	0.160951	0.668183	1	3759.92	0.00482833	0.105884	0.830474	1
Misin09G029200	RNA-binding protein FUS-like; rna-binding protein fus-like	F:nucleic acid binding	1773.39	0.0037008	0.0424101	0.0220755	0.993661	1773.39	0.0910257	0.159306	0.143124	0.773218	1773.39	0.0457495	0.108278	0.124766	0.82228
Misin07G425100	NAC domain-containing protein 7-like; nac domain-containing protein 7-like	F:DNA binding; C:nucleus; P:regulation of transcription, DNA-templated	358.613	0.0109765	0.112563	0.0220949	0.993743	358.613	-0.04091	0.165423	0.447467	0.968323	358.613	-0.0129683	0.106646	0.576463	1
MisinT139900	60S ribosomal protein L23; 60s ribosomal protein l23	F:structural constituent of ribosome; C:nucleolus; P:translation; C:chloroplast; P:embryo development ending in seed dormancy; C:integral component of membrane; C:cytosolic large ribosomal subunit; P:ribosome biogenesis; F:large ribosomal subunit rRNA binding	3056.99	0.00849924	0.0914327	0.0221398	0.994745	3056.99	-0.0917662	0.1973	0.160617	0.801891	3056.99	0.0644399	0.185702	0.0920657	0.755644
Misin09G045600	CBS domain-containing protein CBSCBSPB3-like; cbs domain-containing protein cbscbspb3-like	C:integral component of membrane	279.781	-0.0171593	0.160702	0.0221684	0.994745	279.781	-0.0956385	0.24084	0.132339	0.75769	279.781	-0.0491829	0.195816	0.158817	0.87692
[truncated: 66,533 more rows]

## Sheet: S4 DE_species
			Miscanthus sinensis VS hybrids															Miscanthus sacchariflorus VS hybrids
[truncated: 67,791 more rows]

[truncated: 12 more sheets: S5 functional_annotation, S6 Enrichment_hybrids, S7 Enrichment_species, S8 88_Carbohyd_metab, S9 29_Generat_precursor, S10 72_response_stress, S11 31_second_metab, S12 TRN_TF-regulon_members, S13 regulons DEG enrichment, S14 regulons GO-enrichment, S15 28 highlighted regulons-TF, S16 target genes highl regulons]
